# Supplementary material for: Systems biology of electrogenic Pseudomonas putida - multi-omics insights and metabolic engineering for enhanced 2-ketogluconate production
Source: Microb Cell Fact. 2024 Sep 11;23:246. doi: 10.1186/s12934-024-02509-8 (PMC11389600; doi:10.1186/s12934-024-02509-8)
Supplement: Supplementary file 3 — Supplementary Material 3: Additional file 3: table S1-Change in protein abundance. [file 12934_2024_2509_MOESM3_ESM.xlsx]

## Sheet: Add. File_2_Tab1
Additional file 3: Weimer et al. (2024). Systems biology of Pseudomonas putida under electrogenic-anoxic conditions –– multi-omics insights and metabolic engineering for selective 2-ketogluconate production. Microbial Cell Factories
Table S1: Change in protein abundance. All proteomics files can be downloaded from the PRIDE server accession MassIVE (MSV000094887)
Gene Name	PP_Number	Accession	Protein name	GO: Biological Process	EC number	LFQ(log2)_CTRL_01	LFQ(log2)_CTRL_02	LFQ(log2)_CTRL_03	LFQ(log2)_BES_t0_01	LFQ(log2)_BES_t0_02	LFQ(log2)_BES_t0_03	LFQ(log2)_BES_t0_04	LFQ(log2)_BES_t1_01	LFQ(log2)_BES_t1_02	LFQ(log2)_BES_t1_03	LFQ(log2)_BES_t2_01	LFQ(log2)_BES_t2_02	LFQ(log2)_BES_t2_03	LFQ(log2)_BES_t2_04	-Log Student's T-test p-value BES_t0_CTRL	Student's T-test q-value BES_t0_CTRL	Student's T-test Difference BES_t0_CTRL	Student's T-test Test statistic BES_t0_CTRL	-Log Student's T-test p-value BES_t1_CTRL	Student's T-test q-value BES_t1_CTRL	Student's T-test Difference BES_t1_CTRL	Student's T-test Test statistic BES_t1_CTRL	-Log Student's T-test p-value BES_t2_CTRL	Student's T-test q-value BES_t2_CTRL	Student's T-test Difference BES_t2_CTRL	Student's T-test Test statistic BES_t2_CTRL	Student's T-test significant
groL	PP_1361	Q88N55	60 kDa chaperonin	cellular macromolecule metabolic process;cellular metabolic process;cellular process;cellular protein metabolic process;macromolecule metabolic process;metabolic process;primary metabolic process;protein folding;protein metabolic process;protein refolding		8.96315	8.82188	8.95927	9.11512	9.37411	8.74157	8.74902	8.1776	7.81328	9.53651	9.03594	8.94642	8.99232	8.96514	0.164948	0.83601	0.0801873	0.28059	0.315209	0.657608	-0.405638	-0.647572	0.742673	0.666056	0.0701859	0.48351
dnaK	PP_4727	Q88DU2	Chaperone protein DnaK	cellular macromolecule metabolic process;cellular metabolic process;cellular process;cellular protein metabolic process;macromolecule metabolic process;metabolic process;primary metabolic process;protein folding;protein metabolic process		7.70845	7.38326	7.43094	7.98932	8.07836	7.50107	7.68497	6.57608	6.42666	7.88607	7.35769	7.62875	7.53862	7.47211	0.825333	0.402558	0.305881	1.09349	0.501586	0.492017	-0.544614	-0.947922	0.0258279	0.976828	-0.00825552	-0.0396081
tufB	PP_0452	Q88QN7	Elongation factor Tu-B			8.87929	8.48071	8.74926	8.37704	8.57125	8.76223	8.60495	9.28055	8.8961	8.81345	9.0424	8.89531	8.98008	9.16898	0.395977	0.6758	-0.124219	-0.527136	0.72353	0.46302	0.293614	1.02771	1.35083	0.250162	0.318605	1.45134
rpsA	PP_1772	Q88M03	30S ribosomal protein S1	biosynthetic process;cellular biosynthetic process;cellular macromolecule biosynthetic process;cellular macromolecule metabolic process;cellular metabolic process;cellular process;cellular protein metabolic process;macromolecule biosynthetic process;macromolecule metabolic process;metabolic process;primary metabolic process;protein metabolic process;translation		7.4265	7.14347	6.93499	7.63038	7.81041	6.90855	7.10454	7.63251	7.24982	7.6669	7.3256	8.04356	7.62984	7.52371	0.28794	0.683903	0.195153	0.515058	0.825885	0.410978	0.34809	1.17866	1.074	0.249217	0.462359	1.46718
fusA	PP_0451	Q88QN8	Elongation factor G 1			7.09178	6.93155	6.37499	6.6298	6.91489	6.48424	7.33216	7.5526	7.0789	6.86783	6.66549	7.54133	7.34572	7.41349	0.049595	0.951107	0.0408342	0.105758	0.546548	0.497914	0.367004	0.924598	0.712005	0.364491	0.442069	1.11957
rpoB	PP_0447	Q88QP2	DNA-directed RNA polymerase subunit beta	biosynthetic process;cellular biosynthetic process;cellular macromolecule biosynthetic process;cellular macromolecule metabolic process;cellular metabolic process;cellular nitrogen compound metabolic process;cellular process;macromolecule biosynthetic process;macromolecule metabolic process;metabolic process;nitrogen compound metabolic process;nucleic acid metabolic process;nucleobase-containing …	2.7.7.6	6.60728	6.52689	6.37345	7.06111	7.34282	6.58441	6.55063	6.82997	6.41947	7.09251	6.70381	7.0146	6.80759	6.68983	0.785329	0.387158	0.382201	1.1429	0.599905	0.503555	0.278108	0.904378	1.44739	0.248865	0.301419	1.46571
tufA	PP_0440	Q88QP8	Elongation factor Tu-A			2.85983	2.80555	2.14206	2.75461	2.74189	2.34135	3.03046	3.39889	2.88457	2.90844	2.66604	3.52375	3.35705	3.79047	0.172051	0.810644	0.114599	0.322088	0.742469	0.402396	0.461486	1.19807	1.06425	0.198271	0.731846	1.65069
rpoC	PP_0448	Q88QP1	DNA-directed RNA polymerase subunit beta'	biosynthetic process;cellular biosynthetic process;cellular macromolecule biosynthetic process;cellular macromolecule metabolic process;cellular metabolic process;cellular nitrogen compound metabolic process;cellular process;macromolecule biosynthetic process;macromolecule metabolic process;metabolic process;nitrogen compound metabolic process;nucleic acid metabolic process;nucleobase-containing …	2.7.7.6	6.18688	6.38092	6.36317	6.84326	7.4566	6.72501	6.61109	6.87023	6.51682	7.11355	6.7462	6.72748	6.96713	6.71392	1.3235	0.186736	0.598666	1.8192	1.33085	0.193385	0.523212	1.84246	2.54932	0.0688	0.47836	2.54786
sucC	PP_4186	Q88FB2	Succinyl-CoA ligase [ADP-forming] subunit beta	acetyl-CoA catabolic process;acetyl-CoA metabolic process;catabolic process;cellular catabolic process;cellular metabolic process;cellular process;coenzyme catabolic process;coenzyme metabolic process;cofactor catabolic process;cofactor metabolic process;metabolic process;tricarboxylic acid cycle	6.2.1.5	7.43186	7.39929	7.36031	7.4206	7.98233	7.49759	7.8053	7.72236	7.2764	7.67796	7.50572	7.46438	7.7901	7.60209	0.871063	0.404596	0.2793	1.0885	0.491857	0.64721	0.161751	0.664727	1.10753	0.397825	0.193418	1.03154
acnB	PP_2339	Q88KF1	Aconitate hydratase B	acetyl-CoA catabolic process;acetyl-CoA metabolic process;catabolic process;cellular catabolic process;cellular metabolic process;cellular process;coenzyme catabolic process;coenzyme metabolic process;cofactor catabolic process;cofactor metabolic process;metabolic process;tricarboxylic acid cycle	4.2.1.3;4.2.1.99	5.47082	5.86831	5.89342	5.93573	6.5587	6.00896	6.38357	6.34538	5.82571	6.21479	6.01992	6.44516	6.28012	6.3083	1.14028	0.259724	0.477562	1.53885	0.861126	0.391683	0.384447	1.24986	1.6875	0.122667	0.519192	2.03277
htpG	PP_4179	Q88FB9	Chaperone protein HtpG	cellular macromolecule metabolic process;cellular metabolic process;cellular process;cellular protein metabolic process;macromolecule metabolic process;metabolic process;primary metabolic process;protein folding;protein metabolic process;response to stimulus;response to stress		6.18358	6.03157	6.00576	6.31914	6.74005	5.89982	6.39553	6.10606	5.81882	6.35582	6.04249	6.26216	6.16846	6.30266	0.582671	0.514954	0.264999	0.856546	0.0411789	0.969877	0.0199335	0.0752881	0.68788	0.57636	0.120309	0.658752
atpA	PP_5415	Q88BX2	ATP synthase subunit alpha	ATP biosynthetic process;ATP hydrolysis coupled proton transport;ATP metabolic process;ATP synthesis coupled proton transport;biosynthetic process;cation transport;cellular biosynthetic process;cellular metabolic process;cellular nitrogen compound biosynthetic process;cellular nitrogen compound metabolic process;cellular process;energy coupled proton transport, against electrochemical gradient;en…	3.6.3.14	7.08814	7.15973	7.29822	7.64057	8.15259	7.53837	7.47167	7.06242	6.83726	7.78493	7.46609	7.24688	7.52748	7.36493	1.38443	0.19834	0.518771	1.78885	0.0544409	0.959189	0.0461748	0.117665	1.24267	0.348306	0.219319	1.15959
gltB	PP_5076	Q88CV4		amine biosynthetic process;amine metabolic process;biosynthetic process;carboxylic acid biosynthetic process;carboxylic acid metabolic process;cellular amine metabolic process;cellular amino acid biosynthetic process;cellular amino acid metabolic process;cellular biosynthetic process;cellular ketone metabolic process;cellular metabolic process;cellular nitrogen compound biosynthetic process;cellu…		5.13299	5.1656	5.07981	5.55323	5.72213	4.8831	5.35925	5.26976	5.13557	5.68895	5.20414	5.41687	5.39456	5.13432	0.53341	0.536055	0.253294	0.802768	0.638787	0.510016	0.238624	0.888645	0.93133	0.467056	0.16134	0.870714
arcA	PP_1001	Q88P52	Arginine deiminase	amine catabolic process;amine metabolic process;arginine catabolic process;arginine catabolic process to ornithine;arginine metabolic process;carboxylic acid catabolic process;carboxylic acid metabolic process;catabolic process;cellular amine metabolic process;cellular amino acid catabolic process;cellular amino acid metabolic process;cellular catabolic process;cellular ketone metabolic process;c…	3.5.3.6	6.70541	6.52771	6.40986	4.62828	4.97052	7.25821	7.69912	4.69927	4.37069	7.31512	4.70671	4.9226	7.3584	7.11191	0.168758	0.756757	-0.408627	-0.397572	0.508261	0.457107	-1.08596	-1.04872	0.253266	0.623819	-0.522755	-0.55991
atpD	PP_5413	Q88BX4	ATP synthase subunit beta	ATP biosynthetic process;ATP hydrolysis coupled proton transport;ATP metabolic process;ATP synthesis coupled proton transport;biosynthetic process;cation transport;cellular biosynthetic process;cellular metabolic process;cellular nitrogen compound biosynthetic process;cellular nitrogen compound metabolic process;cellular process;energy coupled proton transport, against electrochemical gradient;en…	3.6.3.14	6.84257	6.83883	6.46751	6.84154	7.12348	6.78037	6.76459	6.78747	5.94863	6.94959	6.64796	6.95691	6.60199	6.64145	0.504809	0.607427	0.161192	0.661612	0.175173	0.808188	-0.154408	-0.355613	0.00988471	0.988894	-0.00422402	-0.0174198
oprF	PP_2089	Q88L46				8.18147	7.89444	8.30307	9.19057	9.42892	8.57588	8.7145	8.17942	8.04185	8.90108	8.49498	8.2236	9.15939	8.56691	1.67153	0.0802488	0.851139	2.38178	0.35172	0.663033	0.247789	0.630984	0.939865	0.28388	0.484892	1.36863
kgdA	PP_4189	Q88FA9		acetyl-CoA catabolic process;acetyl-CoA metabolic process;catabolic process;cellular catabolic process;cellular metabolic process;cellular process;coenzyme catabolic process;coenzyme metabolic process;cofactor catabolic process;cofactor metabolic process;metabolic process;tricarboxylic acid cycle		5.32397	5.38246	5.52999	6.13403	6.4359	5.68657	5.42021	5.93195	5.4774	5.81216	5.72762	6.0832	5.75935	5.72792	0.912252	0.313776	0.507036	1.35937	1.03359	0.366215	0.328361	1.3177	1.80882	0.140336	0.412384	1.92231
sucD	PP_4185	Q88FB3	Succinyl-CoA ligase [ADP-forming] subunit alpha		6.2.1.5	6.4295	6.27631	6.08295	6.90256	7.0746	6.36615	6.68269	6.57032	6.22843	6.46635	6.34844	6.65741	6.30347	6.89067	1.25083	0.234005	0.493577	1.64879	0.484845	0.655288	0.15878	0.654897	0.747366	0.408294	0.287078	1.01184
ilvC	PP_4678	Q88DZ0	Ketol-acid reductoisomerase	amine biosynthetic process;amine metabolic process;biosynthetic process;branched chain family amino acid biosynthetic process;branched chain family amino acid metabolic process;carboxylic acid biosynthetic process;carboxylic acid metabolic process;cellular amine metabolic process;cellular amino acid biosynthetic process;cellular amino acid metabolic process;cellular biosynthetic process;cellular …	1.1.1.86	6.88567	6.53783	5.99365	7.34134	7.49512	6.37902	6.83578	6.02125	6.05391	6.4829	6.44368	6.87765	6.7476	6.43644	0.68894	0.387898	0.540433	1.14815	0.405962	0.615363	-0.286361	-0.71739	0.243822	0.695668	0.153962	0.435323
glnA	PP_5046	Q88CY3	Glutamine synthetase	amine biosynthetic process;amine metabolic process;biosynthetic process;carboxylic acid biosynthetic process;carboxylic acid metabolic process;cellular amine metabolic process;cellular amino acid biosynthetic process;cellular amino acid metabolic process;cellular biosynthetic process;cellular ketone metabolic process;cellular metabolic process;cellular nitrogen compound biosynthetic process;cellu…	6.3.1.2	7.19213	6.79526	6.98629	6.74941	7.15137	6.92763	6.61557	5.99467	5.96115	7.14205	6.40587	6.77542	6.54531	6.70527	0.326231	0.700229	-0.130231	-0.487004	0.704974	0.391299	-0.62527	-1.23883	1.41815	0.207029	-0.383257	-1.61656
tsf	PP_1592	Q88MH9	Elongation factor Ts			6.34618	6.36474	6.00115	5.57652	5.88117	5.5298	6.58827	6.22062	6.01977	5.13557	5.18396	5.96701	5.32852	5.34374	0.50601	0.517219	-0.343416	-0.847095	0.558517	0.480472	-0.445371	-0.981776	1.72454	0.080746	-0.781551	-2.37855
tig	PP_2299	Q88KJ1	Trigger factor	cell cycle;cell division;cellular macromolecule metabolic process;cellular metabolic process;cellular process;cellular protein metabolic process;establishment of localization;establishment of protein localization;macromolecule metabolic process;metabolic process;primary metabolic process;protein folding;protein metabolic process;protein transport;transport	5.2.1.8	6.11521	6.17003	6.03552	6.72699	7.12852	6.08586	6.46146	6.43072	6.15859	6.23563	6.12343	6.43908	6.53082	6.48301	0.927733	0.312581	0.493787	1.36426	0.869824	0.512557	0.16806	0.884951	1.27594	0.287095	0.287169	1.34307
PP_4012	PP_4012	Q88FS1		acetyl-CoA catabolic process;acetyl-CoA metabolic process;catabolic process;cellular catabolic process;cellular metabolic process;cellular process;coenzyme catabolic process;coenzyme metabolic process;cofactor catabolic process;cofactor metabolic process;metabolic process;tricarboxylic acid cycle		5.73471	5.54245	5.38262	5.68138	6.07052	5.99292	6.3906	5.81277	5.36517	5.49884	5.61781	5.46854	6.45385	6.19673	1.26384	0.234656	0.480595	1.64466	0.0111774	0.989129	0.00566594	0.0212045	0.610474	0.420539	0.380969	0.978253
gap-2	PP_2149	Q88KZ0	Glyceraldehyde-3-phosphate dehydrogenase	alcohol metabolic process;carbohydrate metabolic process;cellular carbohydrate metabolic process;cellular metabolic process;cellular process;glucose metabolic process;hexose metabolic process;metabolic process;monosaccharide metabolic process;primary metabolic process;small molecule metabolic process	1.2.1.-	5.49924	5.07354	5.18285	5.87895	6.50762	5.29555	5.53765	5.59077	5.52497	5.85646	5.53614	5.63612	5.76152	5.60615	0.813586	0.332221	0.553064	1.28912	1.17001	0.283938	0.405523	1.54208	1.61038	0.180879	0.383105	1.73778
maeB	PP_5085	Q88CU5		carboxylic acid metabolic process;cellular ketone metabolic process;cellular metabolic process;cellular process;dicarboxylic acid metabolic process;malate metabolic process;metabolic process;organic acid metabolic process;oxoacid metabolic process;small molecule metabolic process		6.15624	6.02391	5.813	5.26519	5.79881	5.98217	6.56129	5.10311	4.81718	5.56725	5.41364	5.68831	6.3082	6.178	0.10719	0.876577	-0.0958494	-0.224408	1.59415	0.0851818	-0.835203	-2.45415	0.145178	0.798298	-0.100677	-0.278664
rplA	PP_0444	Q88QP4	50S ribosomal protein L1	biological regulation;biosynthetic process;cellular biosynthetic process;cellular macromolecule biosynthetic process;cellular macromolecule metabolic process;cellular metabolic process;cellular process;cellular protein metabolic process;macromolecule biosynthetic process;macromolecule metabolic process;metabolic process;posttranscriptional regulation of gene expression;primary metabolic process;p…		6.40567	6.20771	5.80729	6.08764	6.9971	6.11632	6.19823	5.99428	5.56752	6.73363	6.34233	6.45279	6.60864	6.33625	0.291974	0.673794	0.2096	0.529271	0.0368993	0.965577	-0.0417444	-0.0863523	0.869909	0.369206	0.294783	1.11044
kgdB	PP_4188	Q88FB0	Dihydrolipoyllysine-residue succinyltransferase component of 2-oxoglutarate dehydrogenase complex	acetyl-CoA catabolic process;acetyl-CoA metabolic process;amine catabolic process;amine metabolic process;aspartate family amino acid catabolic process;aspartate family amino acid metabolic process;carboxylic acid catabolic process;carboxylic acid metabolic process;catabolic process;cellular amine metabolic process;cellular amino acid catabolic process;cellular amino acid metabolic process;cellul…	2.3.1.61	6.16097	5.68339	5.90367	6.40241	6.52692	5.84959	5.61613	5.57191	5.13387	6.55955	6.18424	6.22924	6.03453	5.84946	0.262468	0.704141	0.182751	0.477585	0.133599	0.836374	-0.1609	-0.295969	0.45579	0.589837	0.158357	0.624183
metK	PP_4967	Q88D60	S-adenosylmethionine synthase	amine biosynthetic process;amine metabolic process;biosynthetic process;carboxylic acid biosynthetic process;carboxylic acid metabolic process;cellular amine metabolic process;cellular amino acid biosynthetic process;cellular amino acid metabolic process;cellular biosynthetic process;cellular ketone metabolic process;cellular metabolic process;cellular modified amino acid biosynthetic process;cel…	2.5.1.6	6.00011	5.83565	5.54398	5.74028	6.2155	5.59325	6.24831	6.36034	6.14856	6.47664	5.99838	6.17545	6.65562	6.4888	0.283687	0.70499	0.156089	0.478928	1.50625	0.155141	0.535265	2.02486	1.30335	0.180327	0.536313	1.7397
serA	PP_5155	Q88CM5		amine biosynthetic process;amine metabolic process;biosynthetic process;carboxylic acid biosynthetic process;carboxylic acid metabolic process;cellular amine metabolic process;cellular amino acid biosynthetic process;cellular amino acid metabolic process;cellular biosynthetic process;cellular ketone metabolic process;cellular metabolic process;cellular nitrogen compound biosynthetic process;cellu…		4.68833	4.73101	4.39442	5.34193	5.29004	4.45763	4.99464	5.45413	4.8111	4.76319	4.86663	5.27385	5.0531	5.29518	0.784212	0.377287	0.416471	1.1707	0.754557	0.414734	0.404889	1.16814	1.75066	0.115348	0.517603	2.0791
aceE	PP_0339	Q88QZ5	Pyruvate dehydrogenase E1 component		1.2.4.1	5.54895	5.56424	5.95539	6.86751	6.98534	6.27103	6.09157	6.33246	6.10338	6.49553	6.29794	5.94682	6.32829	6.34702	1.55068	0.0955404	0.864338	2.25929	1.62271	0.111206	0.620934	2.25791	1.72414	0.114103	0.540495	2.09397
rplY	PP_0721	Q88PX7	50S ribosomal protein L25	biosynthetic process;cellular biosynthetic process;cellular macromolecule biosynthetic process;cellular macromolecule metabolic process;cellular metabolic process;cellular process;cellular protein metabolic process;macromolecule biosynthetic process;macromolecule metabolic process;metabolic process;primary metabolic process;protein metabolic process;translation		5.90019	5.87189	5.17375	5.63247	5.94985	4.72446	5.71922	4.28943	3.11735	5.07823	4.64576	5.51135	5.14024	4.89524	0.142333	0.823842	-0.14211	-0.298931	1.13299	0.142213	-1.48694	-2.07325	1.01052	0.233384	-0.600465	-1.51937
rplJ	PP_0445	Q88QP3	50S ribosomal protein L10	biosynthetic process;cellular biosynthetic process;cellular component biogenesis;cellular component biogenesis at cellular level;cellular component organization or biogenesis;cellular component organization or biogenesis at cellular level;cellular macromolecule biosynthetic process;cellular macromolecule metabolic process;cellular metabolic process;cellular process;cellular protein metabolic proc…		6.14588	6.29667	6.17999	6.58276	6.93242	5.87963	5.82465	5.80992	5.49367	6.26629	6.13521	6.45479	6.29474	6.10093	0.110513	0.872809	0.0973526	0.230076	0.698971	0.454285	-0.350887	-1.06699	0.141231	0.861163	0.0389046	0.19119
aceF	PP_0338	Q88QZ6	Acetyltransferase component of pyruvate dehydrogenase complex	alcohol catabolic process;alcohol metabolic process;carbohydrate catabolic process;carbohydrate metabolic process;catabolic process;cellular carbohydrate catabolic process;cellular carbohydrate metabolic process;cellular metabolic process;cellular process;generation of precursor metabolites and energy;glucose catabolic process;glucose metabolic process;glycolysis;hexose catabolic process;hexose m…	2.3.1.12	5.28453	5.15195	5.05644	5.95262	5.97529	4.74752	5.20381	5.19073	5.17249	5.56389	5.03813	5.25273	5.45039	5.10298	0.362373	0.605826	0.305505	0.664973	0.430953	0.682951	0.144731	0.59398	0.144765	0.851695	0.0467546	0.210939
PP_0397	PP_0397	Q88QU0				5.72366	5.70364	5.93959	4.55313	5.04303	5.79006	6.16466	5.09197	4.72741	5.66754	4.82765	4.76647	6.26462	6.01598	0.400419	0.561504	-0.401243	-0.751275	1.0367	0.249972	-0.626654	-1.63236	0.281058	0.620961	-0.320282	-0.564626
pnp	PP_4708	Q88DW0	Polyribonucleotide nucleotidyltransferase	catabolic process;cellular catabolic process;cellular macromolecule catabolic process;cellular macromolecule metabolic process;cellular metabolic process;cellular nitrogen compound metabolic process;cellular process;macromolecule catabolic process;macromolecule metabolic process;metabolic process;mRNA catabolic process;mRNA metabolic process;nitrogen compound metabolic process;nucleic acid metabo…	2.7.7.8	5.14199	4.75309	4.16274	5.20505	5.31903	4.71767	5.15311	4.78022	4.37411	5.02608	4.48406	5.2169	5.17206	4.85981	0.684777	0.412697	0.412773	1.07327	0.0406093	0.96503	0.0408635	0.0923872	0.334332	0.603343	0.24727	0.601123
rne	PP_1905	Q88LM4	Ribonuclease E	catabolic process;cellular catabolic process;cellular macromolecule catabolic process;cellular macromolecule metabolic process;cellular metabolic process;cellular nitrogen compound metabolic process;cellular process;macromolecule catabolic process;macromolecule metabolic process;metabolic process;mRNA catabolic process;mRNA metabolic process;ncRNA metabolic process;ncRNA processing;nitrogen compo…	3.1.26.12	4.46387	4.30508	3.78737	4.78957	5.04114	4.02408	4.43337	5.01631	4.99217	4.62668	4.13622	4.67318	4.61036	4.41276	0.567032	0.473466	0.3866	0.937168	1.3498	0.150395	0.692944	2.03803	0.559932	0.484279	0.272689	0.844816
ppsA	PP_2082	Q88L53	Phosphoenolpyruvate synthase	alcohol biosynthetic process;alcohol metabolic process;biosynthetic process;carbohydrate biosynthetic process;carbohydrate metabolic process;carboxylic acid metabolic process;cellular biosynthetic process;cellular carbohydrate biosynthetic process;cellular carbohydrate metabolic process;cellular ketone metabolic process;cellular metabolic process;cellular process;gluconeogenesis;glucose metabolic…	2.7.9.2	4.41385	4.50976	4.7003	4.85408	5.13461	4.86641	4.9938	5.16859	4.79575	5.11219	4.82278	4.85998	4.82114	4.87921	1.99356	0.1379	0.420922	2.05547	1.5553	0.164606	0.484204	1.98975	2.07254	0.177224	0.304474	1.76573
rplB	PP_0457	Q88QN2	50S ribosomal protein L2	biosynthetic process;cellular biosynthetic process;cellular macromolecule biosynthetic process;cellular macromolecule metabolic process;cellular metabolic process;cellular process;cellular protein metabolic process;macromolecule biosynthetic process;macromolecule metabolic process;metabolic process;primary metabolic process;protein metabolic process;translation		6.85002	6.50954	6.80422	7.78059	8.20631	6.96161	6.41873	5.18241	4.89201	5.74488	5.828	5.72662	4.92757	4.93108	0.592259	0.418594	0.620547	1.06326	2.22193	0.024	-1.44816	-3.89158	2.19335	0.0252982	-1.36794	-3.3854	BES_tend_VK;BES_texp_VK
PP_4202	PP_4202	Q88F96				5.37524	5.37043	5.56845	3.7549	4.64765	4.73919	4.94818	5.2921	5.00589	5.0264	4.55072	4.90604	5.57702	5.64902	1.46758	0.103769	-0.915557	-2.19827	1.36483	0.280267	-0.32991	-1.54949	0.355949	0.583018	-0.267336	-0.637591
nrdA	PP_1179	Q88NM8	Ribonucleoside-diphosphate reductase	biosynthetic process;cellular biosynthetic process;cellular macromolecule biosynthetic process;cellular macromolecule metabolic process;cellular metabolic process;cellular nitrogen compound metabolic process;cellular process;DNA metabolic process;DNA replication;macromolecule biosynthetic process;macromolecule metabolic process;metabolic process;nitrogen compound metabolic process;nucleic acid me…	1.17.4.1	4.05659	3.88615	3.87201	4.8567	5.2033	4.08354	4.39802	4.79542	4.44672	4.78895	4.48475	4.88675	4.84941	4.66153	1.18407	0.203239	0.697144	1.75828	2.33041	0.039685	0.738785	3.21849	2.88862	0.022	0.782361	3.54844	BES_tend_VK;BES_texp_VK
clpB	PP_0625	Q88Q71	Chaperone protein ClpB	biological regulation;macromolecule metabolic process;metabolic process;primary metabolic process;protein maturation;protein metabolic process;protein processing;regulation of biological process;regulation of biosynthetic process;regulation of cellular biosynthetic process;regulation of cellular macromolecule biosynthetic process;regulation of cellular metabolic process;regulation of cellular pro…		4.41416	4.5923	4.58769	4.10784	4.69868	4.8496	5.28555	4.18925	4.05624	5.30271	3.92435	4.20287	5.21358	5.1683	0.287299	0.681783	0.20403	0.520306	0.0126678	0.987204	-0.0153181	-0.0306658	0.0875495	0.85872	0.0958914	0.19407
lpdG	PP_4187	Q88FB1	Dihydrolipoyl dehydrogenase	biological regulation;cell redox homeostasis;cellular homeostasis;cellular process;homeostatic process;regulation of biological process;regulation of biological quality;regulation of cellular process	1.8.1.4	5.96369	5.8439	5.52107	5.74017	6.08639	5.42832	5.94601	5.29437	5.05334	5.67434	5.28232	5.66516	5.62245	5.63844	0.0409312	0.962118	0.0240029	0.0794691	0.90773	0.35755	-0.435532	-1.34453	0.688517	0.462382	-0.224127	-0.88303
gap-1	PP_1009	Q88P44	Glyceraldehyde-3-phosphate dehydrogenase	alcohol metabolic process;carbohydrate metabolic process;cellular carbohydrate metabolic process;cellular metabolic process;cellular process;glucose metabolic process;hexose metabolic process;metabolic process;monosaccharide metabolic process;primary metabolic process;small molecule metabolic process	1.2.1.-	4.75838	4.93809	4.54111	5.13167	5.35711	5.2812	5.7217	4.87843	4.51157	5.18212	4.70045	4.94142	5.14249	5.05065	1.78514	0.0951282	0.627058	2.26642	0.189386	0.816195	0.111511	0.342813	0.67706	0.476177	0.212891	0.857742
PP_0545	PP_0545	Q88QE9				4.99549	4.85786	4.22257	3.53972	3.73929	5.59689	6.26864	3.8676	3.78216	6.19977	3.39248	4.32363	5.77289	5.99885	0.0392191	0.952815	0.0941597	0.101711	0.0307323	0.967339	-0.0754639	-0.0814053	0.0854	0.851712	0.179988	0.210035
PP_2080	PP_2080	Q88L55		2-oxoglutarate metabolic process;amine catabolic process;amine metabolic process;carboxylic acid catabolic process;carboxylic acid metabolic process;catabolic process;cellular amine metabolic process;cellular amino acid catabolic process;cellular amino acid metabolic process;cellular catabolic process;cellular ketone metabolic process;cellular metabolic process;cellular nitrogen compound metaboli…		4.31733	4.19448	4.16193	3.25747	4.00333	4.5005	4.73665	3.77667	3.26544	4.96724	3.74029	3.91568	4.70877	4.50167	0.0930593	0.883254	-0.100089	-0.204748	0.164671	0.800885	-0.22146	-0.365228	0.00962289	0.986872	-0.00797641	-0.021197
rplL	PP_0446	P0A157	50S ribosomal protein L7/L12	biosynthetic process;cellular biosynthetic process;cellular macromolecule biosynthetic process;cellular macromolecule metabolic process;cellular metabolic process;cellular process;cellular protein metabolic process;macromolecule biosynthetic process;macromolecule metabolic process;metabolic process;primary metabolic process;protein metabolic process;translation		7.46001	7.09084	7.56278	7.51074	7.90885	7.334	7.13317	5.53089	5.28896	7.88772	7.43693	7.35216	7.1939	6.99637	0.16807	0.819802	0.100481	0.30544	0.604793	0.401262	-1.13535	-1.20632	0.318194	0.666172	-0.126367	-0.475226
sdhA	PP_4191	Q88FA7		acetyl-CoA catabolic process;acetyl-CoA metabolic process;catabolic process;cellular catabolic process;cellular metabolic process;cellular process;coenzyme catabolic process;coenzyme metabolic process;cofactor catabolic process;cofactor metabolic process;electron transport chain;generation of precursor metabolites and energy;metabolic process;oxidation-reduction process;tricarboxylic acid cycle		4.2953	4.49696	4.49399	5.16028	5.58193	5.22376	5.04142	5.37254	4.225	5.56003	5.11137	5.24152	5.33959	5.23985	2.58046	0.0293462	0.823098	3.31172	0.669667	0.404245	0.62378	1.19364	3.81444	0.0086875	0.804336	4.50283	BES_t0_VK;BES_tend_VK
alaS	PP_4474	Q88EI8	Alanine--tRNA ligase	alanyl-tRNA aminoacylation;amine metabolic process;amino acid activation;carboxylic acid metabolic process;cellular amine metabolic process;cellular amino acid metabolic process;cellular ketone metabolic process;cellular macromolecule metabolic process;cellular metabolic process;cellular nitrogen compound metabolic process;cellular process;macromolecule metabolic process;metabolic process;ncRNA m…	6.1.1.7	4.44676	4.65482	4.65892	5.08283	5.33783	4.36464	4.7879	4.90888	4.75564	5.16019	4.79189	4.86627	5.15128	4.95018	0.550082	0.511195	0.306468	0.865409	1.21525	0.303226	0.354737	1.49579	1.64104	0.191208	0.353073	1.69058
infB	PP_4712	Q88DV7	Translation initiation factor IF-2			4.8682	4.57189	4.47989	5.06404	5.21463	4.82926	4.83896	4.60473	4.39756	5.41575	4.65503	5.14483	5.29042	4.7744	1.18231	0.297804	0.346725	1.39998	0.191567	0.79505	0.166017	0.384269	0.772364	0.381349	0.326175	1.07671
PP_5044	PP_5044	Q88CY5				3.9807	3.8538	3.72378	4.60105	4.87294	3.59386	4.14736	5.09662	5.29385	4.01185	4.38037	4.79267	4.28566	4.3978	0.622586	0.428932	0.451049	1.03202	1.09959	0.185402	0.94802	1.8758	2.05869	0.073991	0.61137	2.47921
valS	PP_0977	Q88P76	Valine--tRNA ligase	amine metabolic process;amino acid activation;carboxylic acid metabolic process;cellular amine metabolic process;cellular amino acid metabolic process;cellular ketone metabolic process;cellular macromolecule metabolic process;cellular metabolic process;cellular nitrogen compound metabolic process;cellular process;macromolecule metabolic process;metabolic process;ncRNA metabolic process;nitrogen c…	6.1.1.9	4.09122	3.92341	3.38888	4.05142	4.08672	3.56079	4.39024	4.3793	4.10615	4.14526	3.76767	4.2923	4.27906	4.32398	0.347529	0.640541	0.221121	0.598474	0.830829	0.392	0.409066	1.24605	0.733839	0.377858	0.364584	1.08188
PP_0913	PP_0913	Q88PD7				4.96313	5.36783	5.29392	5.4949	6.17055	5.35735	5.33521	5.02235	4.77556	6.16341	5.60996	5.41999	5.91898	5.72235	0.709098	0.413289	0.381208	1.07337	0.0896256	0.894846	0.112147	0.205697	1.44301	0.179043	0.459526	1.75692
rplC	PP_0454	Q88QN5	50S ribosomal protein L3	biosynthetic process;cellular biosynthetic process;cellular macromolecule biosynthetic process;cellular macromolecule metabolic process;cellular metabolic process;cellular process;cellular protein metabolic process;macromolecule biosynthetic process;macromolecule metabolic process;metabolic process;primary metabolic process;protein metabolic process;translation		6.76295	6.58468	6.7836	7.17533	7.63043	6.709	6.49276	5.78295	5.57208	6.6511	6.32193	6.38929	6.22875	6.12109	0.417666	0.58055	0.291469	0.720795	0.987923	0.251157	-0.708366	-1.62405	2.43319	0.0809084	-0.445146	-2.38251
nuoG	PP_4124	Q88FH2	NADH-quinone oxidoreductase subunit G	ATP synthesis coupled electron transport;cellular metabolic process;cellular process;electron transport chain;generation of precursor metabolites and energy;metabolic process;oxidation-reduction process;respiratory electron transport chain	1.6.99.5	3.5506	3.77128	3.55641	4.11046	4.52238	3.81444	4.39864	4.4927	3.78281	4.5001	3.95954	4.24054	4.44048	4.40732	1.5105	0.156739	0.585381	1.9739	1.19528	0.201751	0.63244	1.81366	2.16593	0.06308	0.63587	2.61117
rpoA	PP_0479	Q88QL1	DNA-directed RNA polymerase subunit alpha	biosynthetic process;cellular biosynthetic process;cellular macromolecule biosynthetic process;cellular macromolecule metabolic process;cellular metabolic process;cellular nitrogen compound metabolic process;cellular process;macromolecule biosynthetic process;macromolecule metabolic process;metabolic process;nitrogen compound metabolic process;nucleic acid metabolic process;nucleobase-containing …	2.7.7.6	4.67731	5.12345	5.24036	5.42321	5.85821	5.14358	5.179	5.80946	5.53333	5.59472	5.56295	5.67331	5.10345	5.42405	0.768788	0.389671	0.387295	1.13269	1.52855	0.122681	0.63213	2.17313	1.03907	0.266839	0.427234	1.40151
edd	PP_1010	Q88P43		carbohydrate metabolic process;cellular carbohydrate metabolic process;cellular metabolic process;cellular process;Entner-Doudoroff pathway;metabolic process;primary metabolic process;small molecule metabolic process		4.5718	4.24048	4.42672	4.8021	5.06417	4.46281	4.90297	4.35103	4.28105	4.77536	4.5856	4.46658	4.95254	4.80495	1.16584	0.278629	0.395013	1.46062	0.111903	0.899627	0.0561439	0.199245	0.939722	0.352133	0.289417	1.1494
rplI	PP_4874	Q88DF1	50S ribosomal protein L9	biosynthetic process;cellular biosynthetic process;cellular macromolecule biosynthetic process;cellular macromolecule metabolic process;cellular metabolic process;cellular process;cellular protein metabolic process;macromolecule biosynthetic process;macromolecule metabolic process;metabolic process;primary metabolic process;protein metabolic process;translation		5.55484	5.45639	5.86571	6.21337	6.65906	5.93074	5.26815	5.86541	5.63945	6.27719	6.05324	5.99283	6.04911	5.8981	0.487356	0.516424	0.392183	0.852735	0.604077	0.495616	0.301699	0.931867	1.68527	0.178194	0.372671	1.76029
ahpC	PP_2439	Q88K52		response to chemical stimulus;response to oxidative stress;response to stimulus;response to stress		4.31442	4.74607	4.07461	5.40075	5.62561	4.49182	4.91067	3.32227	2.88828	4.97926	4.57419	4.79398	4.77278	4.77949	1.06335	0.233691	0.728847	1.64818	0.413607	0.532579	-0.648432	-0.845743	0.993552	0.308105	0.351741	1.27641
PP_3784	PP_3784	Q88GE0				4.38635	4.2243	4.44897	6.3072	6.87996	6.61044	5.94586	6.40367	6.12761	6.58782	6.59858	6.18388	6.31841	6.2547	3.4378	0.015	2.08266	6.05031	3.75968	0	2.01983	8.09392	4.81134	0	1.98569	8.97786	BES_t0_VK;BES_tend_VK;BES_texp_VK
atpF	PP_5417	Q88BX0	ATP synthase subunit b	ATP biosynthetic process;ATP metabolic process;ATP synthesis coupled proton transport;biosynthetic process;cation transport;cellular biosynthetic process;cellular metabolic process;cellular nitrogen compound biosynthetic process;cellular nitrogen compound metabolic process;cellular process;energy coupled proton transport, down electrochemical gradient;establishment of localization;heterocycle bio…		6.04425	5.57377	5.71672	6.49937	6.8419	6.02944	5.83813	5.62909	5.35321	6.70218	6.33664	6.29599	6.29803	6.16363	0.87339	0.320581	0.523964	1.33297	0.0959995	0.888673	0.11658	0.218158	1.97263	0.0986111	0.495326	2.20331
carB	PP_4723	Q88DU6	Carbamoyl-phosphate synthase large chain	amine biosynthetic process;amine metabolic process;arginine biosynthetic process;arginine metabolic process;biosynthetic process;carboxylic acid biosynthetic process;carboxylic acid metabolic process;cellular amine metabolic process;cellular amino acid biosynthetic process;cellular amino acid metabolic process;cellular biosynthetic process;cellular ketone metabolic process;cellular metabolic proc…	6.3.5.5	4.40824	4.16078	4.11616	4.82539	4.82354	4.19657	4.79877	4.55013	4.27645	4.65233	4.17904	4.43038	4.65066	4.44798	1.09093	0.279527	0.432675	1.44963	0.851403	0.447943	0.264576	1.08269	0.682964	0.487821	0.198623	0.837179
lon-2	PP_2302	Q88KI8	Lon protease	cellular process;cellular response to stimulus;cellular response to stress;macromolecule metabolic process;metabolic process;misfolded or incompletely synthesized protein catabolic process;primary metabolic process;protein metabolic process;proteolysis;proteolysis involved in cellular protein catabolic process;response to stimulus;response to stress	3.4.21.53	3.69234	3.86164	3.54213	3.93468	4.89068	3.71362	4.34647	3.52177	3.28442	3.93791	3.81366	4.26402	4.56491	3.77662	0.799149	0.341959	0.52266	1.25706	0.214953	0.798381	-0.117337	-0.375942	0.832644	0.33409	0.406097	1.20577
PP_0674	PP_0674	Q88Q24				3.78344	3.72755	3.8953	4.86822	4.94466	4.22086	4.09955	4.51115	4.10979	4.72047	4.44259	4.70823	4.39315	4.54409	1.42378	0.143128	0.731224	2.02826	1.59246	0.110767	0.645038	2.2567	3.26062	0.0200909	0.719917	3.74808	BES_tend_VK
PP_4448	PP_4448	Q88EL4				4.06227	3.76022	3.27909	4.05047	4.36586	4.2528	4.64282	3.58528	3.23829	4.86714	3.04902	3.76479	4.75764	4.49739	1.32194	0.187503	0.627462	1.84345	0.132546	0.832019	0.196374	0.304304	0.25985	0.638473	0.316681	0.53311
cysI	PP_2371	Q88KB9				4.00982	3.92507	3.70167	4.36552	4.92845	3.84079	4.60593	4.94363	4.77281	4.26734	4.27189	4.62475	4.26726	4.58532	0.976805	0.279063	0.556319	1.45659	1.60802	0.0899821	0.782406	2.42328	2.00219	0.085874	0.558452	2.34324
PP_4037	PP_4037	Q88FQ1				3.93739	4.02857	4.08436	4.11361	4.45907	4.12427	4.28898	4.38214	3.66606	4.97412	4.21044	4.25269	4.65127	4.59217	1.12056	0.389023	0.229704	1.1326	0.354025	0.642936	0.323997	0.674168	1.49458	0.185766	0.409864	1.71413
rplE	PP_0466	Q88QM3	50S ribosomal protein L5	biosynthetic process;cellular biosynthetic process;cellular macromolecule biosynthetic process;cellular macromolecule metabolic process;cellular metabolic process;cellular process;cellular protein metabolic process;macromolecule biosynthetic process;macromolecule metabolic process;metabolic process;primary metabolic process;protein metabolic process;translation		5.8872	5.76164	5.34267	6.02302	6.6789	5.35372	5.68154	5.9886	5.60745	6.18487	5.67677	6.25526	5.77582	6.01523	0.310612	0.645128	0.270462	0.58488	0.48432	0.578589	0.263137	0.782461	0.599395	0.468058	0.266932	0.872471
proS	PP_1205	Q88NK2	Proline--tRNA ligase	amine metabolic process;amino acid activation;carboxylic acid metabolic process;cellular amine metabolic process;cellular amino acid metabolic process;cellular ketone metabolic process;cellular macromolecule metabolic process;cellular metabolic process;cellular nitrogen compound metabolic process;cellular process;macromolecule metabolic process;metabolic process;ncRNA metabolic process;nitrogen c…	6.1.1.15	4.12109	3.88621	3.77931	3.79785	4.52454	3.62786	4.41068	4.37389	4.00879	4.5943	4.34302	4.71067	4.67341	4.3601	0.23371	0.735992	0.161361	0.429445	0.935363	0.363463	0.396787	1.32997	2.03558	0.0772	0.592929	2.42935
PP_2648	PP_2648	Q88JK1		response to stimulus;response to stress		4.26565	4.17935	3.70434	1.91676	2.2253	3.84622	4.58718	2.78199	2.31492	4.04176	1.95282	2.35083	4.67528	4.84758	0.532433	0.425422	-0.905916	-1.03887	0.856788	0.276913	-1.00356	-1.55728	0.265213	0.610321	-0.593153	-0.587698
aspS	PP_1213	Q88NJ4	Aspartate--tRNA(Asp/Asn) ligase	amine metabolic process;amino acid activation;carboxylic acid metabolic process;cellular amine metabolic process;cellular amino acid metabolic process;cellular ketone metabolic process;cellular macromolecule metabolic process;cellular metabolic process;cellular nitrogen compound metabolic process;cellular process;macromolecule metabolic process;metabolic process;ncRNA metabolic process;nitrogen c…	6.1.1.23	3.89397	4.00512	3.76581	4.19101	4.59413	4.09995	4.53145	4.76593	4.24873	4.43348	4.19386	4.47979	4.86167	4.54706	1.51329	0.186165	0.465836	1.81876	1.63236	0.116047	0.594415	2.23156	1.84128	0.0864368	0.632295	2.323
cysNC	PP_1304	Q88NA8	Sulfate adenylyltransferase subunit 1	biosynthetic process;cellular biosynthetic process;cellular metabolic process;cellular process;hydrogen sulfide biosynthetic process;hydrogen sulfide metabolic process;metabolic process;sulfate assimilation;sulfur compound biosynthetic process;sulfur compound metabolic process	2.7.7.4	3.91455	3.79517	3.33702	4.6191	4.63387	3.59991	4.0034	4.68347	4.4544	4.42337	4.16101	4.56185	4.49928	4.2875	0.767928	0.351303	0.531824	1.22958	1.9036	0.0559748	0.838164	2.84903	1.89036	0.0761385	0.695164	2.44915
hupB	PP_2303	Q88KI7		cellular component organization;cellular component organization at cellular level;cellular component organization or biogenesis;cellular component organization or biogenesis at cellular level;cellular macromolecule metabolic process;cellular metabolic process;cellular nitrogen compound metabolic process;cellular process;chromosome condensation;chromosome organization;DNA conformation change;DNA m…		6.35843	6.47568	5.25308	5.16997	4.95662	5.32462	6.0724	4.70147	4.41971	5.74633	4.94088	6.20125	5.45529	5.00355	0.708392	0.3601	-0.648162	-1.21334	0.892104	0.251521	-1.07323	-1.62408	0.616709	0.372584	-0.62882	-1.09614
secA	PP_1345	Q88N69	Protein translocase subunit SecA	cellular process;establishment of localization;establishment of localization in cell;establishment of protein localization;intracellular protein transmembrane transport;intracellular protein transport;intracellular transport;protein import;protein targeting;protein transmembrane transport;protein transport;transmembrane transport;transport		3.22424	3.00831	2.40658	3.20288	3.43167	2.30555	3.14632	3.72067	3.07839	3.06836	2.87034	3.91137	3.31567	3.23417	0.15063	0.817879	0.141893	0.310937	0.556335	0.489112	0.409432	0.960642	0.648443	0.384432	0.453176	1.06077
rpsD	PP_0478	Q88QL2	30S ribosomal protein S4	biosynthetic process;cellular biosynthetic process;cellular macromolecule biosynthetic process;cellular macromolecule metabolic process;cellular metabolic process;cellular process;cellular protein metabolic process;macromolecule biosynthetic process;macromolecule metabolic process;metabolic process;primary metabolic process;protein metabolic process;translation		5.56516	5.73387	5.88934	6.61826	7.11634	4.85685	4.65739	4.06119	3.87037	3.13294	3.64173	3.63073	3.1064	3.10218	0.0386227	0.954709	0.0827544	0.0989298	2.62336	0.00993103	-2.04129	-5.12754	4.13578	0	-2.3592	-7.92017	BES_tend_VK;BES_texp_VK
fliC	PP_4378	Q88ES5		bacterial-type flagellar cell motility;cell motility;cellular component movement;cellular process;ciliary or flagellar motility;flagellar cell motility;locomotion		4.85276	4.68069	4.78694	4.64384	4.53212	3.70829	4.51773	2.92476	2.2251	3.24134	3.36062	3.87525	4.12959	3.78973	0.787171	0.372508	-0.422967	-1.17853	2.53738	0.0145455	-1.9764	-4.8874	2.41633	0.0247797	-0.984665	-3.35115	BES_tend_VK;BES_texp_VK
PP_1084	PP_1084	Q88NW9				5.68617	5.79516	5.6755	5.91851	6.25768	5.54325	6.29549	4.12323	4.20152	5.2356	5.46226	5.75131	5.68072	5.67998	0.632809	0.485118	0.284792	0.91894	1.53423	0.0718408	-1.19883	-2.60339	0.404839	0.705314	-0.0753764	-0.416909
arcB	PP_1000	Q88P53	Ornithine carbamoyltransferase, catabolic	amine biosynthetic process;amine catabolic process;amine metabolic process;arginine biosynthetic process;arginine catabolic process;arginine catabolic process to ornithine;arginine metabolic process;biosynthetic process;carboxylic acid biosynthetic process;carboxylic acid catabolic process;carboxylic acid metabolic process;catabolic process;cellular amine metabolic process;cellular amino acid bio…	2.1.3.3	6.48494	6.25025	6.08122	4.00831	4.5532	6.9071	6.8914	3.52704	2.92444	7.26338	4.49512	4.66038	6.56301	6.54768	0.312531	0.60068	-0.682137	-0.675842	0.552915	0.416602	-1.70052	-1.16306	0.456695	0.455185	-0.705592	-0.900313
PP_3783	PP_3783	Q88GE1				4.21405	4.0981	4.06562	5.97399	6.05797	4.826	4.9804	5.46473	4.98669	5.45115	5.56432	5.61199	5.07175	5.14973	1.74854	0.0518933	1.33367	2.75379	2.70228	0.0183673	1.17493	4.45956	3.10741	0.00911475	1.22352	4.5515	BES_tend_VK;BES_texp_VK
eno	PP_1612	Q88MF9	Enolase	alcohol catabolic process;alcohol metabolic process;carbohydrate catabolic process;carbohydrate metabolic process;catabolic process;cellular carbohydrate catabolic process;cellular carbohydrate metabolic process;cellular metabolic process;cellular process;generation of precursor metabolites and energy;glucose catabolic process;glucose metabolic process;glycolysis;hexose catabolic process;hexose m…	4.2.1.11	5.45517	5.33468	5.23331	4.83669	5.04348	5.2332	5.61968	5.11978	4.69312	4.75944	4.65569	4.89396	5.2729	5.13787	0.323735	0.683387	-0.157791	-0.518772	1.51742	0.172197	-0.483608	-1.95594	1.02768	0.301467	-0.35095	-1.30008
PP_4220	PP_4220	Q88F78				3.38729	3.45115	2.93308	3.22023	3.79971	3.35315	3.54259	3.45094	3.55975	3.91455	3.30422	3.60744	3.78171	3.72004	0.492062	0.574187	0.221745	0.734574	0.82957	0.397457	0.384576	1.22118	0.917942	0.332221	0.346176	1.21309
clpA	PP_4008	Q88FS5				3.82699	3.88191	3.81568	3.64233	4.08716	3.84541	3.6352	3.69247	3.55558	4.33693	3.87616	4.00186	4.24292	4.22488	0.112529	0.902732	-0.0390058	-0.171562	0.0279628	0.972431	0.0201304	0.0589009	1.1542	0.343188	0.244928	1.18511
pykA	PP_1362	Q88N54	Pyruvate kinase	alcohol catabolic process;alcohol metabolic process;carbohydrate catabolic process;carbohydrate metabolic process;catabolic process;cellular carbohydrate catabolic process;cellular carbohydrate metabolic process;cellular metabolic process;cellular process;generation of precursor metabolites and energy;glucose catabolic process;glucose metabolic process;glycolysis;hexose catabolic process;hexose m…	2.7.1.40	4.24226	3.93723	3.34947	3.63958	4.0494	3.37153	4.09147	3.5346	2.77997	2.97574	2.98664	3.56691	4.02648	3.721	0.0647781	0.924791	-0.0549915	-0.137725	1.01192	0.238378	-0.746218	-1.67289	0.332482	0.598498	-0.267728	-0.610291
purL	PP_1037	Q88P16	Phosphoribosylformylglycinamidine synthase	amine metabolic process;biosynthetic process;carboxylic acid metabolic process;cellular amine metabolic process;cellular amino acid metabolic process;cellular biosynthetic process;cellular ketone metabolic process;cellular metabolic process;cellular nitrogen compound biosynthetic process;cellular nitrogen compound metabolic process;cellular process;'de novo' IMP biosynthetic process;glutamine fam…	6.3.5.3	4.1451	4.15406	4.54954	4.13024	4.66501	4.42846	4.36227	4.7026	4.61974	4.69329	4.29083	4.52123	4.4809	4.4544	0.270128	0.742429	0.113592	0.418509	1.33891	0.245065	0.388975	1.64892	0.55553	0.567941	0.153938	0.679343
leuA	PP_1025	Q88P28	2-isopropylmalate synthase	amine biosynthetic process;amine metabolic process;biosynthetic process;branched chain family amino acid biosynthetic process;branched chain family amino acid metabolic process;carboxylic acid biosynthetic process;carboxylic acid metabolic process;cellular amine metabolic process;cellular amino acid biosynthetic process;cellular amino acid metabolic process;cellular biosynthetic process;cellular …	2.3.3.13	4.20068	4.10615	3.83334	4.45831	4.68401	4.40638	5.018	4.25763	4.14676	4.46059	4.11351	4.47448	4.78228	4.51137	1.59708	0.136541	0.594955	2.06092	0.776354	0.477435	0.241607	0.992533	1.139	0.247901	0.423688	1.47728
PP_3775	PP_3775	Q88GE9				4.37059	4.16663	4.06175	3.82192	4.12874	4.56546	5.15048	5.25834	4.88228	4.59927	3.81398	4.10489	5.05647	5.17807	0.250412	0.70277	0.216997	0.482828	1.55496	0.106206	0.713644	2.29226	0.350489	0.574759	0.338699	0.664345
katG	PP_3668	Q88GQ0	Catalase-peroxidase	catabolic process;cellular catabolic process;cellular metabolic process;cellular process;cellular response to chemical stimulus;cellular response to hydrogen peroxide;cellular response to oxidative stress;cellular response to reactive oxygen species;cellular response to stimulus;cellular response to stress;hydrogen peroxide catabolic process;hydrogen peroxide metabolic process;metabolic process;r…	1.11.1.21	4.41093	4.2279	4.04185	3.64655	3.26253	4.54663	5.08363	3.26613	2.97541	4.81518	2.65863	3.10391	4.8709	4.91505	0.0650075	0.913272	-0.0920566	-0.153596	0.393482	0.569881	-0.541322	-0.795057	0.188092	0.702773	-0.339775	-0.424048
rpsC	PP_0460	Q88QM9	30S ribosomal protein S3	biosynthetic process;cellular biosynthetic process;cellular macromolecule biosynthetic process;cellular macromolecule metabolic process;cellular metabolic process;cellular process;cellular protein metabolic process;macromolecule biosynthetic process;macromolecule metabolic process;metabolic process;primary metabolic process;protein metabolic process;translation		5.46333	5.23216	5.66176	6.52175	6.53862	5.66735	5.87921	5.97251	5.39316	6.61121	6.09038	5.7612	6.33232	5.9996	1.24689	0.187331	0.699317	1.82445	0.654888	0.423618	0.539875	1.14134	1.72009	0.103933	0.593457	2.16548
tyrB-1	PP_1972	Q88LG1		amine metabolic process;biosynthetic process;carboxylic acid metabolic process;cellular amine metabolic process;cellular amino acid metabolic process;cellular ketone metabolic process;cellular metabolic process;cellular nitrogen compound metabolic process;cellular process;metabolic process;nitrogen compound metabolic process;organic acid metabolic process;oxoacid metabolic process;primary metabol…		3.90503	4.11616	4.10846	3.26766	4.06358	3.95855	4.29373	4.66884	4.3662	4.69692	4.56308	4.48645	4.64136	4.57024	0.217832	0.755469	-0.147337	-0.400839	1.87184	0.101489	0.534107	2.35871	3.19672	0.0368286	0.522064	3.09077	BES_tend_VK
pyrG	PP_1610	Q88MG1	CTP synthase	amine metabolic process;biosynthetic process;carboxylic acid metabolic process;cellular amine metabolic process;cellular amino acid metabolic process;cellular biosynthetic process;cellular ketone metabolic process;cellular metabolic process;cellular nitrogen compound biosynthetic process;cellular nitrogen compound metabolic process;cellular process;CTP biosynthetic process;CTP metabolic process;'…	6.3.4.2	3.60982	3.43228	2.97273	3.9028	3.84897	3.15243	4.00223	3.89728	3.34254	3.14557	2.95481	3.71816	3.75127	3.75443	0.651892	0.432304	0.388327	1.02425	0.157164	0.830815	0.123521	0.31318	0.303757	0.634448	0.20639	0.540502
PP_5361	PP_5361	Q88C22				3.05284	2.86418	2.55591	5.39945	5.55661	4.3783	4.37086	4.79507	3.98341	4.63841	4.92661	5.09102	4.53613	3.86602	2.49063	0.0160702	2.10199	4.22326	2.33736	0.0215439	1.64799	4.25066	2.44958	0.01245	1.78064	4.00735	BES_t0_VK;BES_tend_VK;BES_texp_VK
PP_1018	PP_1018	Q88P35				4.00466	3.81564	3.57705	4.31161	4.36907	4.34483	4.57444	3.99711	3.69904	4.77338	4.10235	4.40168	4.39131	4.40981	2.31292	0.0600245	0.600871	2.66973	0.44781	0.563005	0.357395	0.806254	1.93057	0.096129	0.527173	2.23245
eda	PP_1024	Q88P29				4.68926	4.99312	4.82302	4.49164	4.10692	5.03584	5.23922	4.34916	4.59756	4.32867	3.84346	4.58783	4.78385	4.88449	0.139602	0.835805	-0.116731	-0.282131	1.53427	0.193578	-0.410006	-1.83624	0.480643	0.509332	-0.310227	-0.799505
rplU	PP_0688	Q88Q10	50S ribosomal protein L21	biosynthetic process;cellular biosynthetic process;cellular macromolecule biosynthetic process;cellular macromolecule metabolic process;cellular metabolic process;cellular process;cellular protein metabolic process;macromolecule biosynthetic process;macromolecule metabolic process;metabolic process;primary metabolic process;protein metabolic process;translation		5.49734	5.34354	5.26892	6.60686	6.41241	5.67073	5.79698	5.58335	5.40773	6.12985	5.8285	5.47727	6.23316	5.64999	1.378	0.152517	0.751813	1.99624	0.672146	0.463928	0.337046	1.02886	1.06817	0.257543	0.427298	1.42525
rplK	PP_0443	Q88QP5	50S ribosomal protein L11	biosynthetic process;cellular biosynthetic process;cellular macromolecule biosynthetic process;cellular macromolecule metabolic process;cellular metabolic process;cellular process;cellular protein metabolic process;macromolecule biosynthetic process;macromolecule metabolic process;metabolic process;primary metabolic process;protein metabolic process;translation		6.0078	5.80344	6.09127	6.69126	7.23608	6.40397	5.61714	5.6332	5.33833	6.14927	6.13271	5.94139	5.85958	5.7758	0.591116	0.431133	0.519612	1.02767	0.44437	0.600937	-0.260565	-0.74038	0.129727	0.865435	-0.0401346	-0.186483
accC-2	PP_5347	Q88C36				3.55869	3.49596	3.59536	4.47029	4.97342	3.90728	3.81922	4.60326	4.33243	4.1058	4.31581	4.16576	3.95253	4.36645	1.171	0.200443	0.742549	1.77184	2.25457	0.039552	0.79716	3.23136	2.66018	0.03675	0.650136	3.05871	BES_tend_VK;BES_texp_VK
PP_1786	PP_1786	Q88LZ0		biosynthetic process;metabolic process		3.48806	3.5446	3.37621	4.24639	4.70249	3.92878	3.83946	4.40772	4.44526	4.30869	4.28128	4.4524	4.08218	3.92399	1.53479	0.122593	0.709654	2.12181	3.85938	0.012	0.917595	5.59214	2.39355	0.0377468	0.715337	2.94932	BES_tend_VK;BES_texp_VK
PP_4473	PP_4473	Q88EI9	Aspartate kinase	amine biosynthetic process;amine metabolic process;aspartate family amino acid biosynthetic process;aspartate family amino acid metabolic process;biosynthetic process;carboxylic acid biosynthetic process;carboxylic acid metabolic process;cellular amine metabolic process;cellular amino acid biosynthetic process;cellular amino acid metabolic process;cellular biosynthetic process;cellular ketone met…	2.7.2.4	4.22184	4.01944	4.31315	4.47277	4.88629	4.0199	3.81438	5.52523	5.09684	5.13816	4.88453	4.60932	5.06632	5.03874	0.146394	0.831132	0.113526	0.28928	2.56587	0.0230968	1.0686	4.08338	2.37827	0.03855	0.714917	2.93438	BES_tend_VK;BES_texp_VK
gyrA	PP_1767	Q88M08	DNA gyrase subunit A	biosynthetic process;cellular biosynthetic process;cellular macromolecule biosynthetic process;cellular macromolecule metabolic process;cellular metabolic process;cellular nitrogen compound metabolic process;cellular process;DNA conformation change;DNA metabolic process;DNA replication;DNA topological change;DNA-dependent DNA replication;macromolecule biosynthetic process;macromolecule metabolic …	5.99.1.3	3.05569	3.13067	3.45745	3.70285	4.24167	3.72225	3.59751	3.61446	3.34884	4.06457	3.77309	3.55256	3.73093	3.58164	1.52744	0.149145	0.601468	2.00697	0.886182	0.358651	0.461356	1.3467	1.83518	0.124226	0.444952	2.00775
nusA	PP_4713	Q88DV6	Transcription termination/antitermination protein NusA	biological regulation;biosynthetic process;cellular biosynthetic process;cellular macromolecule metabolic process;cellular metabolic process;cellular nitrogen compound metabolic process;cellular process;macromolecule metabolic process;metabolic process;nitrogen compound metabolic process;nucleic acid metabolic process;nucleobase-containing compound metabolic process;primary metabolic process;regu…		4.33987	4.24162	4.30018	4.66772	4.99227	4.00655	4.64881	4.24316	3.82083	4.56224	4.37222	4.61208	4.52097	4.31955	0.525823	0.528338	0.284947	0.825008	0.146121	0.8555	-0.0851468	-0.268938	0.966501	0.461587	0.162314	0.886777
tktA	PP_4965	Q88D62	Transketolase		2.2.1.1	4.17064	4.23275	4.24341	4.3739	5.11981	3.97373	4.72556	4.11182	3.87111	4.42429	3.9958	4.33376	4.24133	4.29152	0.517843	0.515974	0.332654	0.852602	0.188855	0.832558	-0.079859	-0.305113	1.53e-05	0.999957	4.25e-06	2.22e-05
PP_1015	PP_1015	Q88P38				6.02181	5.87137	5.88569	2.24792	2.82964	3.70838	4.35634	3.04945	3.21273	2.73416	2.34523	2.02284	4.84859	4.36015	2.30091	0.0157419	-2.64072	-4.04237	4.4094	0	-2.92752	-11.785	1.52923	0.0556989	-2.53209	-2.6947	BES_t0_VK;BES_texp_VK
atpG	PP_5414	Q88BX3	ATP synthase gamma chain	ATP biosynthetic process;ATP metabolic process;ATP synthesis coupled proton transport;biosynthetic process;cation transport;cellular biosynthetic process;cellular metabolic process;cellular nitrogen compound biosynthetic process;cellular nitrogen compound metabolic process;cellular process;energy coupled proton transport, down electrochemical gradient;establishment of localization;heterocycle bio…		4.71371	4.53187	4.41534	4.85597	5.22493	4.53391	4.6277	4.1301	3.97402	4.86775	4.67295	4.91522	4.56653	4.57504	0.608043	0.509565	0.256992	0.868496	0.326804	0.685308	-0.229681	-0.590507	0.476237	0.609512	0.128799	0.584107
rho	PP_5214	Q88CG7	Transcription termination factor Rho	biological regulation;biosynthetic process;cellular biosynthetic process;cellular macromolecule metabolic process;cellular metabolic process;cellular nitrogen compound metabolic process;cellular process;macromolecule metabolic process;metabolic process;nitrogen compound metabolic process;nucleic acid metabolic process;nucleobase-containing compound metabolic process;primary metabolic process;regu…	3.6.4.-	3.74871	3.46148	3.37941	4.10676	4.39359	3.535	3.64506	3.99326	3.48615	3.87269	3.61352	3.90159	3.78285	3.90945	0.728701	0.400386	0.390233	1.09866	0.600253	0.515131	0.254166	0.877789	1.09476	0.331559	0.271982	1.21225
infC	PP_2466	Q88K26	Translation initiation factor IF-3			4.10133	4.16519	4.18978	4.58521	4.81465	4.00673	4.1	3.19918	3.16503	4.53972	3.94859	4.13468	3.70652	3.77512	0.427718	0.598887	0.224549	0.680734	0.498321	0.495332	-0.517457	-0.935025	1.13394	0.331035	-0.260872	-1.21059
thrS	PP_2465	Q88K27	Threonine--tRNA ligase	amine metabolic process;amino acid activation;carboxylic acid metabolic process;cellular amine metabolic process;cellular amino acid metabolic process;cellular ketone metabolic process;cellular macromolecule metabolic process;cellular metabolic process;cellular nitrogen compound metabolic process;cellular process;macromolecule metabolic process;metabolic process;ncRNA metabolic process;nitrogen c…	6.1.1.3	4.35598	4.41048	4.44924	4.52231	5.61479	4.58669	4.70646	4.46706	4.18919	4.44462	4.4402	4.59	4.55599	4.56451	0.708708	0.393633	0.45233	1.1227	0.153573	0.900188	-0.0382775	-0.19819	1.47916	0.452011	0.132439	0.910725
rplF	PP_0469	Q88QM0	50S ribosomal protein L6	biosynthetic process;cellular biosynthetic process;cellular macromolecule biosynthetic process;cellular macromolecule metabolic process;cellular metabolic process;cellular process;cellular protein metabolic process;macromolecule biosynthetic process;macromolecule metabolic process;metabolic process;primary metabolic process;protein metabolic process;translation		5.16271	5.28485	5.57883	6.12176	7.01202	5.7666	5.51981	5.44915	5.16441	5.8178	5.54098	4.96513	5.58662	5.45747	0.940123	0.262595	0.76292	1.52584	0.234865	0.779514	0.134989	0.41423	0.0819018	0.890524	0.0454232	0.152132
argG	PP_1088	P59604	Argininosuccinate synthase	amine biosynthetic process;amine metabolic process;arginine biosynthetic process;arginine metabolic process;biosynthetic process;carboxylic acid biosynthetic process;carboxylic acid metabolic process;cellular amine metabolic process;cellular amino acid biosynthetic process;cellular amino acid metabolic process;cellular biosynthetic process;cellular ketone metabolic process;cellular metabolic proc…	6.3.4.5	3.82426	4.00399	4.25563	4.41133	4.99798	4.41128	4.42938	4.61814	4.15617	4.62346	4.53987	4.5493	4.54709	4.66721	1.3462	0.201141	0.534534	1.77468	1.03302	0.31589	0.437961	1.46428	2.36754	0.0636059	0.547908	2.60018
rplR	PP_0470	Q88QL9	50S ribosomal protein L18	biosynthetic process;cellular biosynthetic process;cellular macromolecule biosynthetic process;cellular macromolecule metabolic process;cellular metabolic process;cellular process;cellular protein metabolic process;macromolecule biosynthetic process;macromolecule metabolic process;metabolic process;primary metabolic process;protein metabolic process;translation		5.18884	5.22228	5.66718	6.91802	7.16092	5.38267	5.25131	5.06239	4.96773	4.98313	5.09705	5.04513	4.55846	4.61255	0.629746	0.383033	0.8188	1.15978	1.06308	0.350209	-0.355012	-1.38169	1.2735	0.186741	-0.531133	-1.70841
PP_3781	PP_3781	Q88GE3				2.50549	2.55861	1.92699	5.35133	5.44497	3.35214	3.4926	5.17951	4.72048	3.98952	4.88132	5.20398	3.86251	3.51556	1.5136	0.0633064	2.0799	2.60983	2.33824	0.0147	2.29948	4.58782	1.99776	0.0249915	2.03548	3.36183	BES_tend_VK;BES_texp_VK
oadA	PP_5346	Q88C37		cation transport;establishment of localization;ion transport;metal ion transport;monovalent inorganic cation transport;sodium ion transport;transport		4.65568	4.59458	4.83351	5.25794	5.78751	5.00808	4.94996	5.4687	4.9308	5.4905	5.30595	5.24212	4.89976	4.82891	1.19943	0.226276	0.556283	1.66677	1.42537	0.153174	0.602075	2.03013	1.22788	0.247844	0.374596	1.47494
rpsB	PP_1591	Q88MI0	30S ribosomal protein S2	biosynthetic process;cellular biosynthetic process;cellular macromolecule biosynthetic process;cellular macromolecule metabolic process;cellular metabolic process;cellular process;cellular protein metabolic process;macromolecule biosynthetic process;macromolecule metabolic process;metabolic process;primary metabolic process;protein metabolic process;translation		5.5997	5.83959	5.75576	6.60364	6.94917	5.50024	5.7303	5.86302	5.14981	6.25703	5.85136	6.18306	6.20137	5.70037	0.505264	0.494132	0.46415	0.904275	0.0251796	0.971869	0.0249314	0.0577705	0.765512	0.420515	0.252356	0.977317
PP_3777	PP_3777	Q88GE7				3.60084	3.56708	3.76114	4.57338	4.86973	5.10917	4.49806	4.47339	4.10029	5.31559	4.81323	4.39302	4.83149	4.84394	2.87291	0.0150164	1.11957	4.08919	1.27043	0.130188	0.986736	2.12483	3.24739	0.0088254	1.0774	4.51363	BES_t0_VK;BES_tend_VK
PP_3785	PP_3785	Q88GD9				3.867	3.7561	3.32271	4.88861	4.89157	3.88426	4.33535	4.11101	3.58212	4.37284	3.93028	4.57051	4.45292	4.36576	1.34946	0.143517	0.851343	2.02848	0.582696	0.485433	0.373387	0.967918	1.59832	0.10544	0.681263	2.1567
rplO	PP_0473	Q88QL6	50S ribosomal protein L15	biosynthetic process;cellular biosynthetic process;cellular macromolecule biosynthetic process;cellular macromolecule metabolic process;cellular metabolic process;cellular process;cellular protein metabolic process;macromolecule biosynthetic process;macromolecule metabolic process;metabolic process;primary metabolic process;protein metabolic process;translation		5.89568	5.99895	6.40558	6.98814	7.16348	5.96753	5.84106	4.52944	4.28968	5.33569	5.32868	5.24913	4.59933	4.80269	0.39802	0.568529	0.389981	0.744195	1.76293	0.0411268	-1.3818	-3.05313	2.19759	0.0305038	-1.10511	-3.20256	BES_tend_VK;BES_texp_VK
hslU	PP_5001	Q88D27	ATP-dependent protease ATPase subunit HslU	cellular macromolecule metabolic process;cellular metabolic process;cellular process;cellular protein metabolic process;macromolecule metabolic process;metabolic process;primary metabolic process;protein metabolic process;protein unfolding		3.48528	3.35405	3.47941	3.49367	3.96436	3.51361	3.53832	3.99018	3.83274	3.9246	3.76723	3.64909	4.05903	3.99484	0.635378	0.541151	0.187907	0.789428	2.79581	0.0511351	0.476256	2.92932	1.80496	0.134213	0.427966	1.953
ftsZ	PP_1342	Q59692	Cell division protein FtsZ	asexual reproduction;barrier septum formation;cellular component assembly;cellular component assembly at cellular level;cellular component organization;cellular component organization at cellular level;cellular component organization or biogenesis;cellular component organization or biogenesis at cellular level;cellular macromolecular complex assembly;cellular macromolecular complex subunit organi…		3.46286	3.4926	3.57433	4.75958	4.39865	3.54164	3.37988	4.17122	3.95877	4.48194	4.30998	4.3829	4.24698	4.03884	0.597142	0.428846	0.510007	1.03086	1.9532	0.0636425	0.694046	2.71616	3.30573	0.0171628	0.734745	3.82857	BES_tend_VK
hflK	PP_4892	Q88DD5				3.85087	3.8325	3.82381	3.76285	4.11583	4.00757	4.09649	3.52298	3.35543	5.01323	3.74971	4.09276	4.56054	4.25956	0.803352	0.529912	0.159955	0.815244	0.0862807	0.895289	0.128151	0.2044	0.79522	0.371811	0.329914	1.09907
gcvP1	PP_0988	Q88P65	Glycine dehydrogenase (decarboxylating) 1	amine catabolic process;amine metabolic process;carboxylic acid catabolic process;carboxylic acid metabolic process;catabolic process;cellular amine metabolic process;cellular amino acid catabolic process;cellular amino acid metabolic process;cellular catabolic process;cellular ketone metabolic process;cellular metabolic process;cellular nitrogen compound metabolic process;cellular process;glycin…	1.4.4.2	2.99932	3.2465	3.3131	4.33306	4.41882	3.18279	3.70546	3.25178	3.03153	3.71935	3.53705	3.78418	3.46158	3.32847	1.02206	0.244313	0.723729	1.60048	0.263322	0.759925	0.147914	0.45634	1.24478	0.255339	0.341513	1.43148
purH	PP_4822	Q88DK3	Bifunctional purine biosynthesis protein PurH;IMP cyclohydrolase;Phosphoribosylaminoimidazolecarboxamide formyltransferase	biosynthetic process;cellular biosynthetic process;cellular metabolic process;cellular nitrogen compound biosynthetic process;cellular nitrogen compound metabolic process;cellular process;'de novo' IMP biosynthetic process;heterocycle biosynthetic process;heterocycle metabolic process;IMP biosynthetic process;IMP metabolic process;metabolic process;nitrogen compound metabolic process;nucleobase-c…	2.1.2.3;3.5.4.10	3.60135	3.56351	3.00119	3.80251	3.94276	3.23528	4.03633	3.59358	3.34785	3.40592	3.29383	3.81688	3.45729	3.72529	0.638601	0.445355	0.365534	0.995021	0.104803	0.90048	0.0604308	0.196369	0.364796	0.609966	0.184636	0.584275
purA	PP_4889	Q88DD8	Adenylosuccinate synthetase	AMP biosynthetic process;AMP metabolic process;biosynthetic process;cellular biosynthetic process;cellular metabolic process;cellular nitrogen compound biosynthetic process;cellular nitrogen compound metabolic process;cellular process;'de novo' AMP biosynthetic process;heterocycle biosynthetic process;heterocycle metabolic process;metabolic process;nitrogen compound metabolic process;nucleobase-c…	6.3.4.4	4.50422	4.03197	3.09574	3.5931	3.98598	3.3472	4.48131	3.83648	3.57206	3.34874	3.19301	3.65986	4.03872	3.86198	0.0188636	0.977601	-0.0254113	-0.0459017	0.266495	0.717641	-0.29155	-0.542694	0.178619	0.737759	-0.188918	-0.371882
guaA	PP_1032	Q88P21	GMP synthase [glutamine-hydrolyzing]	amine metabolic process;biosynthetic process;carboxylic acid metabolic process;cellular amine metabolic process;cellular amino acid metabolic process;cellular biosynthetic process;cellular ketone metabolic process;cellular metabolic process;cellular nitrogen compound biosynthetic process;cellular nitrogen compound metabolic process;cellular process;glutamine family amino acid metabolic process;gl…	6.3.5.2	3.40553	3.23757	2.78406	3.29327	3.67852	2.92173	3.77881	3.88088	4.0059	3.11761	3.07379	3.64447	3.94431	2.94657	0.433858	0.575336	0.275697	0.727677	0.720043	0.39975	0.525744	1.21154	0.344015	0.593254	0.259897	0.619605
gmd	PP_1799	Q88LX8	GDP-mannose 4,6-dehydratase	alcohol metabolic process;carbohydrate metabolic process;cellular carbohydrate metabolic process;cellular metabolic process;cellular nitrogen compound metabolic process;cellular process;GDP-mannose metabolic process;hexose metabolic process;mannose metabolic process;metabolic process;monosaccharide metabolic process;nitrogen compound metabolic process;nucleobase-containing compound metabolic proc…	4.2.1.47	3.12484	3.33882	2.83667	3.66319	3.99049	3.13941	4.06117	3.60139	3.29515	3.29358	3.17705	3.79596	3.78027	3.74257	1.11075	0.238639	0.613453	1.62808	0.767614	0.454483	0.296593	1.06735	1.23215	0.196066	0.523848	1.66502
accC-1	PP_0558	Q88QD6				4.12059	4.204	4.15427	4.45853	4.70757	4.60301	4.81716	4.22374	3.84938	4.46132	4.41708	4.20713	4.51372	4.61495	2.47985	0.0675459	0.48695	2.52746	0.0348581	0.971831	0.0185265	0.0662233	1.34586	0.284134	0.278598	1.35974
ftsA	PP_1341	Q88N72	Cell division protein ftsA	biological regulation;cell cycle;cell division;cellular process;regulation of anatomical structure morphogenesis;regulation of biological process;regulation of biological quality;regulation of cell morphogenesis;regulation of cell shape;regulation of cellular component organization;regulation of cellular process;regulation of developmental process		3.05586	3.03706	2.76113	3.28535	3.56384	3.11709	3.08678	3.26279	2.59502	3.79827	3.11198	3.36076	3.51375	3.33608	1.02117	0.349314	0.311917	1.23821	0.301115	0.692857	0.267346	0.580114	1.52296	0.193962	0.379291	1.67604
rplX	PP_0465	Q88QM4	50S ribosomal protein L24	biosynthetic process;cellular biosynthetic process;cellular macromolecule biosynthetic process;cellular macromolecule metabolic process;cellular metabolic process;cellular process;cellular protein metabolic process;macromolecule biosynthetic process;macromolecule metabolic process;metabolic process;primary metabolic process;protein metabolic process;translation		4.98047	5.10258	4.81773	5.83163	6.08306	4.61425	4.92885	2.32421	2.13931	3.57943	4.03657	4.26637	2.4763	2.64353	0.409291	0.556758	0.39752	0.761205	2.1166	0.0227302	-2.28594	-4.08318	1.48003	0.0745664	-1.61123	-2.4702	BES_texp_VK
PP_1291	PP_1291	Q88NC1				4.35793	4.04114	3.51136	3.56719	3.47185	3.66348	4.08068	3.7717	2.84339	3.88949	3.17691	4.34431	3.8253	3.86284	0.467852	0.555704	-0.274345	-0.760961	0.49523	0.501984	-0.468617	-0.913795	0.185345	0.737682	-0.167804	-0.372214
deaD	PP_1868	Q88LR1	ATP-dependent RNA helicase DeaD	catabolic process;cellular catabolic process;cellular component assembly;cellular component assembly at cellular level;cellular component organization;cellular component organization at cellular level;cellular component organization or biogenesis;cellular component organization or biogenesis at cellular level;cellular macromolecular complex assembly;cellular macromolecular complex subunit organiz…	3.6.4.13	3.03399	3.01423	2.7906	3.69404	3.97935	2.90015	3.03286	3.68989	3.62647	3.61739	3.5592	3.71125	3.18413	3.187	0.685477	0.399594	0.455325	1.10072	2.99576	0.02368	0.698309	3.85149	1.37699	0.185557	0.464119	1.71334	BES_texp_VK
lysS	PP_1496	Q88MS3	Lysine--tRNA ligase	amine metabolic process;amino acid activation;carboxylic acid metabolic process;cellular amine metabolic process;cellular amino acid metabolic process;cellular ketone metabolic process;cellular macromolecule metabolic process;cellular metabolic process;cellular nitrogen compound metabolic process;cellular process;lysyl-tRNA aminoacylation;macromolecule metabolic process;metabolic process;ncRNA me…	6.1.1.6	3.44294	3.63727	3.01982	3.88752	4.20059	2.98602	3.61748	3.88735	3.53112	3.43278	3.49564	3.93566	3.94994	3.93365	0.386391	0.590728	0.306223	0.693832	0.474949	0.591016	0.250408	0.761878	1.1536	0.229679	0.462047	1.53337
fumC-1	PP_0944	Q88PA6	Fumarate hydratase class II	acetyl-CoA catabolic process;acetyl-CoA metabolic process;carboxylic acid metabolic process;catabolic process;cellular catabolic process;cellular ketone metabolic process;cellular metabolic process;cellular process;coenzyme catabolic process;coenzyme metabolic process;cofactor catabolic process;cofactor metabolic process;dicarboxylic acid metabolic process;fumarate metabolic process;metabolic pro…	4.2.1.2	4.18547	4.15111	3.71547	3.6761	3.80303	3.52839	4.19976	2.81474	2.53648	3.91062	3.17531	3.52622	3.89646	3.3999	0.447911	0.593727	-0.215529	-0.6902	0.977516	0.227563	-0.93007	-1.70381	1.19206	0.205709	-0.517876	-1.6241
PP_2928	PP_2928	Q88IS1				4.00252	3.7067	3.11851	3.2395	3.39222	2.88564	3.75571	3.86365	3.43751	3.02584	3.39234	3.60668	3.60756	3.45469	0.416474	0.581396	-0.290974	-0.719195	0.17869	0.800485	-0.166909	-0.366866	0.157481	0.795632	-0.0939264	-0.287472
PP_0763	PP_0763	Q88PT5				4.1291	4.07103	4.16578	2.28458	2.89237	3.61842	4.6105	2.28732	1.53175	3.68283	2.79783	2.99952	3.78086	3.51806	0.601657	0.395628	-0.770501	-1.11248	1.20815	0.117783	-1.62134	-2.21901	1.59296	0.0898717	-0.847899	-2.29396
glyS	PP_0060	Q88RR9	Glycine--tRNA ligase beta subunit	amine metabolic process;amino acid activation;arginyl-tRNA aminoacylation;carboxylic acid metabolic process;cellular amine metabolic process;cellular amino acid metabolic process;cellular ketone metabolic process;cellular macromolecule metabolic process;cellular metabolic process;cellular nitrogen compound metabolic process;cellular process;glycyl-tRNA aminoacylation;macromolecule metabolic proce…	6.1.1.14	2.90226	3.11815	3.13807	3.30131	3.88101	3.00739	3.50867	3.95371	3.55335	3.61183	3.10905	3.57321	3.54312	3.50844	0.792365	0.388604	0.371766	1.13944	1.95857	0.0699375	0.653471	2.65739	1.34352	0.222433	0.380627	1.56285
rpsG	PP_0450	Q88QN9	30S ribosomal protein S7	biosynthetic process;cellular biosynthetic process;cellular macromolecule biosynthetic process;cellular macromolecule metabolic process;cellular metabolic process;cellular process;cellular protein metabolic process;macromolecule biosynthetic process;macromolecule metabolic process;metabolic process;primary metabolic process;protein metabolic process;translation		6.41871	6.30302	6.53923	7.03897	7.34053	5.52125	5.16163	3.33145	3.47052	3.86432	4.33383	3.78625	3.22808	2.90793	0.0863661	0.879857	-0.154722	-0.207974	4.10326	0	-2.86489	-10.4735	3.20104	0.00385714	-2.8563	-5.99789	BES_tend_VK;BES_texp_VK
prs	PP_0722	Q88PX6	Ribose-phosphate pyrophosphokinase	5-phosphoribose 1-diphosphate biosynthetic process;5-phosphoribose 1-diphosphate metabolic process;alcohol biosynthetic process;alcohol metabolic process;biosynthetic process;carbohydrate biosynthetic process;carbohydrate metabolic process;cellular biosynthetic process;cellular carbohydrate biosynthetic process;cellular carbohydrate metabolic process;cellular metabolic process;cellular nitrogen c…	2.7.6.1	2.91233	2.80362	2.38277	2.8987	3.34982	2.62753	2.98174	3.70942	2.96755	2.76568	2.68495	2.98772	2.72188	3.13705	0.54261	0.528638	0.264878	0.822153	0.610396	0.459799	0.447976	1.04365	0.431774	0.582692	0.18333	0.640586
ilvD	PP_5128	Q88CQ2	Dihydroxy-acid dehydratase	amine biosynthetic process;amine metabolic process;biosynthetic process;branched chain family amino acid biosynthetic process;branched chain family amino acid metabolic process;carboxylic acid biosynthetic process;carboxylic acid metabolic process;cellular amine metabolic process;cellular amino acid biosynthetic process;cellular amino acid metabolic process;cellular biosynthetic process;cellular …	4.2.1.9	4.0077	3.92059	3.8927	3.92846	4.37098	3.77511	4.25227	4.35846	4.0878	3.93814	3.77785	4.00573	4.21335	4.28896	0.362097	0.672653	0.141382	0.53063	0.666405	0.546049	0.187809	0.824504	0.410992	0.63227	0.131146	0.549159
acsA1	PP_4487	Q88EH6	Acetyl-coenzyme A synthetase 1	acetate metabolic process;acetyl-CoA biosynthetic process;acetyl-CoA biosynthetic process from acetate;acetyl-CoA metabolic process;biosynthetic process;carboxylic acid metabolic process;cellular biosynthetic process;cellular ketone metabolic process;cellular metabolic process;cellular process;coenzyme biosynthetic process;coenzyme metabolic process;cofactor biosynthetic process;cofactor metaboli…	6.2.1.1	2.79263	2.65927	2.48678	2.84133	3.12124	3.10665	3.76485	2.62504	2.23218	3.18136	2.64584	2.83179	3.57064	3.59068	1.15991	0.2353	0.562292	1.63566	0.0391101	0.965858	0.0333032	0.0855602	0.829714	0.306441	0.513513	1.28267
clpX	PP_2301	Q88KI9	ATP-dependent Clp protease ATP-binding subunit ClpX	cellular macromolecule metabolic process;cellular metabolic process;cellular process;cellular protein metabolic process;macromolecule metabolic process;metabolic process;primary metabolic process;protein folding;protein metabolic process		2.84657	2.81582	3.16829	3.51863	3.73404	3.26113	2.93953	3.82257	3.44848	3.69689	3.568	3.78878	3.49832	3.6331	0.924303	0.330418	0.419773	1.29795	1.97404	0.0615059	0.712417	2.76739	2.62725	0.0370935	0.678489	3.09123	BES_tend_VK
ndk	PP_0849	Q88PK1	Nucleoside diphosphate kinase	biosynthetic process;cellular biosynthetic process;cellular metabolic process;cellular nitrogen compound biosynthetic process;cellular nitrogen compound metabolic process;cellular process;CTP biosynthetic process;CTP metabolic process;GTP biosynthetic process;GTP metabolic process;heterocycle biosynthetic process;heterocycle metabolic process;metabolic process;nitrogen compound metabolic process;…	2.7.4.6	5.8883	5.51479	5.51212	3.5782	4.48835	4.78051	5.49116	3.90239	3.55374	4.72363	4.29	4.27528	5.40061	5.08589	1.09906	0.18739	-1.05385	-1.81655	1.89198	0.0331786	-1.57849	-3.36848	1.25431	0.138046	-0.87546	-1.93399	BES_texp_VK
PP_4038	PP_4038	Q88FQ0		biosynthetic process;cellular biosynthetic process;cellular metabolic process;cellular nitrogen compound biosynthetic process;cellular nitrogen compound metabolic process;cellular process;heterocycle biosynthetic process;heterocycle metabolic process;metabolic process;nitrogen compound metabolic process;nucleobase-containing compound biosynthetic process;nucleobase-containing compound metabolic p…		3.38006	3.03055	3.12446	3.26707	3.33549	3.2045	3.20039	3.27474	2.99328	3.59031	3.09409	3.31865	3.60406	3.80478	0.323685	0.771683	0.0735057	0.37672	0.206683	0.807576	0.107755	0.357278	0.631294	0.451732	0.277038	0.909479
argS	PP_5089	Q88CU1	Arginine--tRNA ligase	amine metabolic process;amino acid activation;arginyl-tRNA aminoacylation;carboxylic acid metabolic process;cellular amine metabolic process;cellular amino acid metabolic process;cellular ketone metabolic process;cellular macromolecule metabolic process;cellular metabolic process;cellular nitrogen compound metabolic process;cellular process;macromolecule metabolic process;metabolic process;ncRNA …	6.1.1.19	2.86366	3.00538	2.64169	2.43195	2.99166	2.68783	3.26613	3.48693	3.2444	1.78304	2.21275	2.63042	2.97444	3.11897	0.0107644	0.98952	0.00748279	0.022538	0.000728566	0.997992	0.00121264	0.00188711	0.152934	0.794408	-0.102765	-0.289795
kguD	PP_3376	Q88HI1				3.75584	3.39445	3.38901	2.94962	3.57672	4.10934	4.76879	4.31774	3.90195	4.00833	3.67265	3.93804	4.62925	4.40803	0.298134	0.639808	0.338014	0.594073	1.49708	0.145776	0.562906	2.0542	1.18011	0.184469	0.64889	1.72196
PP_2304	PP_2304	Q88KI6	Peptidylprolyl isomerase		5.2.1.8	3.1124	2.79171	2.98774	3.31621	3.47207	2.99478	2.65473	2.947	2.63533	3.26825	2.95943	3.29763	3.07794	3.01758	0.258202	0.724283	0.145498	0.443296	0.0223828	0.980971	-0.0137549	-0.0450722	0.471204	0.618027	0.124194	0.571704
fda	PP_4960	Q88D67		alcohol catabolic process;alcohol metabolic process;carbohydrate catabolic process;carbohydrate metabolic process;catabolic process;cellular carbohydrate catabolic process;cellular carbohydrate metabolic process;cellular metabolic process;cellular process;generation of precursor metabolites and energy;glucose catabolic process;glucose metabolic process;glycolysis;hexose catabolic process;hexose m…		4.40093	3.98379	3.49555	4.36116	4.56687	3.73471	4.33137	3.19715	2.88713	4.00159	3.46129	3.42067	4.13821	4.07611	0.412019	0.584646	0.288438	0.712788	0.638186	0.422939	-0.598137	-1.14415	0.235113	0.685315	-0.186021	-0.446901
leuC	PP_1985	Q88LE8	3-isopropylmalate dehydratase large subunit	amine biosynthetic process;amine metabolic process;biosynthetic process;branched chain family amino acid biosynthetic process;branched chain family amino acid metabolic process;carboxylic acid biosynthetic process;carboxylic acid metabolic process;cellular amine metabolic process;cellular amino acid biosynthetic process;cellular amino acid metabolic process;cellular biosynthetic process;cellular …	4.2.1.33	2.88242	2.73945	2.91319	2.13868	2.73626	2.33556	2.64926	2.85874	2.51288	3.27027	3.15456	3.2076	3.55489	3.37132	1.12077	0.298038	-0.380077	-1.40725	0.0544855	0.955916	0.035613	0.109457	2.03705	0.0981614	0.477075	2.21051
fpr	PP_1638	Q88MD5				3.44568	3.71774	3.84723	4.29855	4.76041	3.83955	3.93541	3.60759	3.07826	4.52713	4.32816	4.37652	4.24092	3.77241	1.00384	0.277097	0.538268	1.46984	0.052828	0.956095	0.0674466	0.125015	1.34746	0.178843	0.50929	1.74699
PP_1366	PP_1366	Q88N50				4.88307	4.85018	5.46145	4.78137	5.61285	5.4498	5.14334	3.51318	3.59368	5.68394	5.16058	5.3683	5.03792	5.14179	0.271913	0.700178	0.181945	0.487748	0.470442	0.490286	-0.801293	-0.956475	0.243498	0.720358	0.112251	0.393643
rpsF	PP_4877	Q88DE8	30S ribosomal protein S6	biosynthetic process;cellular biosynthetic process;cellular macromolecule biosynthetic process;cellular macromolecule metabolic process;cellular metabolic process;cellular process;cellular protein metabolic process;macromolecule biosynthetic process;macromolecule metabolic process;metabolic process;primary metabolic process;protein metabolic process;translation		3.37872	4.11239	5.19127	5.16949	5.65473	5.09297	4.74253	5.51992	5.17725	5.71319	5.60664	4.76489	5.40957	5.22139	0.936217	0.248473	0.937472	1.58002	1.06332	0.178765	1.24266	1.91407	1.04225	0.180531	1.02317	1.73651
nuoF	PP_4123	Q88FH3				2.84859	2.7008	2.15565	2.85092	3.18349	2.73375	3.36365	3.06855	2.00987	3.2843	2.66815	3.50218	2.91242	3.21185	0.927316	0.318397	0.464605	1.34061	0.187584	0.787207	0.219223	0.401039	0.892287	0.28736	0.505302	1.33891
zwf-1	PP_1022	Q88P31	Glucose-6-phosphate 1-dehydrogenase	alcohol catabolic process;alcohol metabolic process;carbohydrate catabolic process;carbohydrate metabolic process;catabolic process;cellular carbohydrate catabolic process;cellular carbohydrate metabolic process;cellular metabolic process;cellular nitrogen compound metabolic process;cellular process;coenzyme metabolic process;cofactor metabolic process;glucose catabolic process;glucose metabolic …	1.1.1.49	3.78759	3.64868	3.68297	3.8189	4.34415	3.79278	4.14027	3.67634	3.2196	4.34064	3.7923	3.78035	3.96595	3.96004	0.976938	0.358537	0.317613	1.21718	0.0405485	0.965589	0.0391149	0.091362	1.21568	0.417106	0.168253	0.990815
PP_5008	PP_5008	Q88D20				4.55254	4.34292	4.1018	3.06644	3.22074	3.54952	3.88266	1.50316	0.503892	4.35839	2.61317	2.76723	4.17053	3.79417	1.87575	0.0603114	-0.902578	-2.64861	0.886295	0.215867	-2.21061	-1.75137	1.06996	0.177054	-0.996142	-1.7628
glyA2	PP_0671	Q88Q27	Serine hydroxymethyltransferase 2	amine biosynthetic process;amine metabolic process;biosynthetic process;carboxylic acid biosynthetic process;carboxylic acid metabolic process;cellular amine metabolic process;cellular amino acid biosynthetic process;cellular amino acid metabolic process;cellular aromatic compound metabolic process;cellular biosynthetic process;cellular ketone metabolic process;cellular metabolic process;cellular…	2.1.2.1	4.03489	3.99063	4.38254	3.77406	4.39947	4.59102	4.74819	4.26778	3.90005	4.22173	4.14027	3.77622	4.73187	4.718	0.380916	0.610458	0.242168	0.648892	0.012008	0.988511	-0.0061655	-0.0228761	0.28646	0.646635	0.205572	0.520335
PP_4201	PP_4201	Q88F97				4.37641	3.97624	3.10405	-0.0349997	0.53028	0.550293	3.2881	3.74414	2.7256	1.55487	0.54832	2.99085	3.63236	3.13893	1.47878	0.0627219	-2.73548	-2.63427	0.710229	0.35441	-1.14403	-1.36906	0.667082	0.306896	-1.24128	-1.27307
PP_3443	PP_3443	Q88HB7				2.97707	2.94573	3.01714	2.99439	3.5024	2.80703	3.19507	3.87609	3.32934	3.08109	2.78867	3.02343	2.95773	3.09859	0.346469	0.680553	0.144741	0.522819	0.887308	0.361981	0.448859	1.33695	0.0562441	0.955402	-0.0128769	-0.0715111
gltD	PP_5075	Q88CV5		amine biosynthetic process;amine metabolic process;biosynthetic process;carboxylic acid biosynthetic process;carboxylic acid metabolic process;cellular amine metabolic process;cellular amino acid biosynthetic process;cellular amino acid metabolic process;cellular biosynthetic process;cellular ketone metabolic process;cellular metabolic process;cellular nitrogen compound biosynthetic process;cellu…		2.84498	2.74039	1.9542	3.00063	2.94817	2.32528	2.88757	3.23982	2.32459	2.97571	2.39034	3.77753	2.52768	2.94848	0.401019	0.591241	0.277223	0.693863	0.354684	0.641479	0.333513	0.679055	0.39211	0.541853	0.397816	0.739416
proC-1	PP_3778	Q88GE6	Pyrroline-5-carboxylate reductase	amine biosynthetic process;amine metabolic process;biosynthetic process;carboxylic acid biosynthetic process;carboxylic acid metabolic process;cellular amine metabolic process;cellular amino acid biosynthetic process;cellular amino acid metabolic process;cellular biosynthetic process;cellular ketone metabolic process;cellular metabolic process;cellular nitrogen compound biosynthetic process;cellu…	1.5.1.2	4.72629	4.88711	5.06928	3.60483	4.30838	4.80716	4.97614	6.06451	5.57497	5.67982	4.81991	4.29333	6.58723	6.09494	0.579056	0.445339	-0.470099	-0.993066	2.09949	0.0402985	0.87887	3.15255	0.371304	0.537898	0.554625	0.750217	BES_texp_VK
rpsM	PP_0476	Q88QL3	30S ribosomal protein S13	biosynthetic process;cellular biosynthetic process;cellular macromolecule biosynthetic process;cellular macromolecule metabolic process;cellular metabolic process;cellular process;cellular protein metabolic process;macromolecule biosynthetic process;macromolecule metabolic process;metabolic process;primary metabolic process;protein metabolic process;translation		5.82924	5.75844	5.78665	6.68173	6.87023	5.45562	5.31031	2.88487	3.70409	3.68868	4.04123	3.76976	3.08032	2.64173	0.240865	0.694325	0.288029	0.496967	3.02081	0.00457143	-2.36556	-6.37066	2.84959	0.00506122	-2.40818	-5.03518	BES_tend_VK;BES_texp_VK
grpE	PP_4728	Q88DU1	Protein GrpE	cellular macromolecule metabolic process;cellular metabolic process;cellular process;cellular protein metabolic process;macromolecule metabolic process;metabolic process;primary metabolic process;protein folding;protein metabolic process		4.93605	4.63638	4.99282	4.8675	5.3185	5.11632	5.60625	2.75137	2.45792	5.31504	4.68406	4.49968	5.43655	4.98512	0.879079	0.360036	0.372059	1.21218	0.668328	0.363801	-1.34697	-1.32819	0.062846	0.906715	0.0462686	0.128851
pheT	PP_2470	Q88K22	Phenylalanine--tRNA ligase beta subunit	amine metabolic process;amino acid activation;carboxylic acid metabolic process;cellular amine metabolic process;cellular amino acid metabolic process;cellular ketone metabolic process;cellular macromolecule metabolic process;cellular metabolic process;cellular nitrogen compound metabolic process;cellular process;macromolecule metabolic process;metabolic process;ncRNA metabolic process;ncRNA proc…	6.1.1.20	2.04841	2.12462	1.88329	2.43212	2.61886	2.24518	2.72401	3.40397	3.68918	2.2288	2.15852	3.15403	2.82321	2.89681	1.76861	0.142106	0.48627	2.03972	1.13121	0.169695	1.08854	1.97004	1.45434	0.116346	0.739372	2.06578
pepN	PP_2017	Q88LB8				3.67221	3.87419	4.1732	3.22752	3.68721	3.3228	3.85822	2.46582	1.80526	2.52653	1.7158	2.29558	3.27303	3.02474	0.871828	0.357892	-0.382593	-1.21713	2.41352	0.0166667	-1.64066	-4.39867	1.54408	0.0736607	-1.32925	-2.47779	BES_texp_VK
trpB	PP_0083	Q88RP6	Tryptophan synthase beta chain		4.2.1.20	2.82307	2.60677	2.17361	2.62565	2.86325	2.16879	3.20074	3.01607	2.36516	2.31531	2.2772	2.43437	2.67125	2.90987	0.23871	0.722071	0.180122	0.4478	0.0355197	0.968701	0.031029	0.078424	0.0593162	0.916547	0.0386878	0.117675
PP_1791	PP_1791	Q88LY5		aromatic compound catabolic process;catabolic process;cellular aromatic compound metabolic process;cellular catabolic process;cellular metabolic process;cellular process;metabolic process		2.13304	2.2547	1.08329	2.87569	2.8519	1.78445	2.59121	3.1925	3.01851	2.61494	2.25586	3.60086	2.59779	2.76484	0.778879	0.32818	0.70214	1.31559	1.28128	0.120046	1.11831	2.19572	1.06657	0.178424	0.981164	1.75389
rplD	PP_0455	Q88QN4	50S ribosomal protein L4	biosynthetic process;cellular biosynthetic process;cellular macromolecule biosynthetic process;cellular macromolecule metabolic process;cellular metabolic process;cellular process;cellular protein metabolic process;macromolecule biosynthetic process;macromolecule metabolic process;metabolic process;primary metabolic process;protein metabolic process;translation		5.78026	5.01456	5.40713	6.31395	6.27336	5.62463	5.21451	5.56619	5.41742	5.64119	5.63262	5.42833	5.41913	5.49085	0.573615	0.448142	0.455962	0.980488	0.240987	0.775658	0.140948	0.426299	0.183809	0.772485	0.092081	0.313281
davD	PP_0213	Q88RC0	Glutarate-semialdehyde dehydrogenase DavD	amine catabolic process;amine metabolic process;aspartate family amino acid catabolic process;aspartate family amino acid metabolic process;carboxylic acid catabolic process;carboxylic acid metabolic process;catabolic process;cellular amine metabolic process;cellular amino acid catabolic process;cellular amino acid metabolic process;cellular catabolic process;cellular ketone metabolic process;cel…	1.2.1.20	3.4971	3.41869	3.0941	3.22759	3.42906	3.91961	4.23286	2.91031	2.20861	4.25426	3.18394	3.87854	4.12755	3.50812	0.580456	0.473417	0.365651	0.937966	0.126973	0.83569	-0.212239	-0.297797	0.585215	0.44548	0.337906	0.923213
rplP	PP_0461	Q88QM8	50S ribosomal protein L16	biosynthetic process;cellular biosynthetic process;cellular macromolecule biosynthetic process;cellular macromolecule metabolic process;cellular metabolic process;cellular process;cellular protein metabolic process;macromolecule biosynthetic process;macromolecule metabolic process;metabolic process;primary metabolic process;protein metabolic process;translation		5.07424	5.20743	5.93339	5.71895	6.10446	5.65268	5.21242	3.53975	3.3665	4.937	4.92641	4.26966	4.35419	4.2623	0.367031	0.611563	0.267106	0.650068	1.21348	0.11914	-1.45727	-2.19372	1.64809	0.0769091	-0.951881	-2.42744
PP_0897	PP_0897	Q88PF3		cellular metabolic process;cellular process;generation of precursor metabolites and energy;metabolic process		2.76981	3.33373	3.00645	3.44533	3.80733	3.15263	3.91787	4.15093	3.73027	3.82733	3.48344	3.9421	4.11788	3.95865	1.09882	0.25379	0.544126	1.56378	1.85708	0.0571951	0.866177	2.82027	1.96988	0.0557861	0.838856	2.69115
PP_0766	PP_0766	Q88PT2				4.89955	4.66372	4.50502	2.49479	2.90882	4.31269	4.18835	2.44913	2.03515	3.54166	1.82562	2.42055	3.83952	3.8541	1.11027	0.182424	-1.21327	-1.87333	1.91284	0.0305567	-2.01412	-3.57275	1.40893	0.0804	-1.70449	-2.38859	BES_texp_VK
ilvB	PP_4680	Q88DY8		amine biosynthetic process;amine metabolic process;biosynthetic process;branched chain family amino acid biosynthetic process;branched chain family amino acid metabolic process;carboxylic acid biosynthetic process;carboxylic acid metabolic process;cellular amine metabolic process;cellular amino acid biosynthetic process;cellular amino acid metabolic process;cellular biosynthetic process;cellular …		2.8121	3.058	2.2794	2.46905	2.60587	2.19282	3.3384	3.93119	2.92448	2.93478	2.80397	2.97759	3.29958	3.1756	0.0660063	0.917391	-0.0649674	-0.145213	0.604712	0.447389	0.54698	1.08249	0.713012	0.390606	0.347682	1.04843
PP_1993	PP_1993	Q88LE1				3.1487	2.94574	2.54709	3.06955	3.13013	2.62952	3.12152	2.19979	2.20085	3.10339	2.21515	2.68128	3.47043	2.96974	0.205094	0.789316	0.107172	0.351279	0.470511	0.533036	-0.379165	-0.84436	0.0466312	0.930268	-0.0463607	-0.104304
PP_1478	PP_1478	Q88MU0				3.24675	3.20401	2.7623	1.26566	2.19703	2.58619	3.56142	2.74839	2.20308	2.20667	1.45887	2.17594	2.75306	3.34703	0.524168	0.447781	-0.668448	-0.987124	1.34405	0.155042	-0.684975	-2.02455	0.595229	0.380842	-0.637296	-1.07182
mreB	PP_0933	Q88PB7		anatomical structure morphogenesis;cell morphogenesis;cellular component morphogenesis;cellular component organization;cellular component organization or biogenesis;cellular developmental process;cellular process;developmental process		2.57927	2.67923	2.69249	2.70447	3.20939	2.54927	2.84936	3.72296	3.622	3.24886	3.1249	3.20076	3.69378	3.63828	0.465369	0.607654	0.177794	0.659496	2.39235	0.0314851	0.880947	3.54441	2.13042	0.0508046	0.764098	2.76921	BES_texp_VK
davT	PP_0214	Q88RB9	5-aminovalerate aminotransferase DavT	amine catabolic process;amine metabolic process;aspartate family amino acid catabolic process;aspartate family amino acid metabolic process;carboxylic acid catabolic process;carboxylic acid metabolic process;catabolic process;cellular amine metabolic process;cellular amino acid catabolic process;cellular amino acid metabolic process;cellular catabolic process;cellular ketone metabolic process;cel…	2.6.1.48	2.93941	3.005	2.43375	2.67229	2.87543	2.48401	3.43757	2.6667	1.48908	2.73246	2.21667	2.82263	3.01977	2.81662	0.094082	0.888016	0.0746029	0.192808	0.488842	0.50203	-0.496645	-0.91559	0.105631	0.853057	-0.0738005	-0.207735
metF	PP_4977	Q88D51	Methylenetetrahydrofolate reductase	amine biosynthetic process;amine metabolic process;aspartate family amino acid biosynthetic process;aspartate family amino acid metabolic process;biosynthetic process;carboxylic acid biosynthetic process;carboxylic acid metabolic process;cellular amine metabolic process;cellular amino acid biosynthetic process;cellular amino acid metabolic process;cellular aromatic compound metabolic process;cell…	1.5.1.20	2.91169	2.81619	2.82652	3.09437	3.40837	2.9121	3.39073	3.7167	3.15874	2.53734	2.88006	2.75709	3.01845	3.22113	1.22059	0.287157	0.349925	1.43035	0.346965	0.656955	0.286129	0.647413	0.427995	0.637516	0.117715	0.534012
tyrB-2	PP_3590	Q88GX7		amine metabolic process;biosynthetic process;carboxylic acid metabolic process;cellular amine metabolic process;cellular amino acid metabolic process;cellular ketone metabolic process;cellular metabolic process;cellular nitrogen compound metabolic process;cellular process;metabolic process;nitrogen compound metabolic process;organic acid metabolic process;oxoacid metabolic process;primary metabol…		3.5457	3.17817	3.12623	2.9516	3.38238	2.8357	3.11007	3.60072	2.97505	3.737	3.40755	3.19838	3.72178	3.45709	0.545004	0.555408	-0.213427	-0.76673	0.223761	0.779077	0.154225	0.417739	0.422036	0.599295	0.162832	0.606307
metG	PP_1097	Q88NV7	Methionine--tRNA ligase	amine metabolic process;amino acid activation;carboxylic acid metabolic process;cellular amine metabolic process;cellular amino acid metabolic process;cellular ketone metabolic process;cellular macromolecule metabolic process;cellular metabolic process;cellular nitrogen compound metabolic process;cellular process;macromolecule metabolic process;metabolic process;methionyl-tRNA aminoacylation;ncRN…	6.1.1.10	2.34808	2.43495	2.16101	2.80897	3.08531	2.17827	2.6482	3.17232	3.24277	2.75276	2.68482	2.99356	3.33583	2.64377	0.743792	0.403797	0.365509	1.09148	1.89287	0.0632889	0.741272	2.71532	1.50769	0.128237	0.599813	1.98753
rplV	PP_0459	Q88QN0	50S ribosomal protein L22	biosynthetic process;cellular biosynthetic process;cellular macromolecule biosynthetic process;cellular macromolecule metabolic process;cellular metabolic process;cellular process;cellular protein metabolic process;macromolecule biosynthetic process;macromolecule metabolic process;metabolic process;primary metabolic process;protein metabolic process;translation		5.43757	5.63239	5.04719	5.96893	6.42763	5.1466	5.57309	3.53331	3.31244	4.43378	4.27335	4.56465	4.55884	4.08811	0.518375	0.500196	0.406676	0.894924	1.86438	0.0335439	-1.61254	-3.33386	2.39678	0.0245714	-1.00115	-3.34664	BES_tend_VK;BES_texp_VK
carA	PP_4724	Q88DU5	Carbamoyl-phosphate synthase small chain	amine biosynthetic process;amine catabolic process;amine metabolic process;arginine biosynthetic process;arginine metabolic process;biosynthetic process;carbamoyl phosphate biosynthetic process;carbamoyl phosphate metabolic process;carboxylic acid biosynthetic process;carboxylic acid catabolic process;carboxylic acid metabolic process;catabolic process;cellular amine metabolic process;cellular am…	6.3.5.5	2.31803	2.5866	2.33659	3.04841	3.2874	2.80335	3.05302	3.2315	3.07904	2.63963	2.80892	3.60025	2.54274	3.03314	2.23801	0.0603951	0.634305	2.67014	1.349	0.178926	0.56965	1.91525	1.05368	0.225281	0.582521	1.55013
PP_5234	PP_5234	Q88CE7		biological regulation;biosynthetic process;cellular biosynthetic process;cellular macromolecule biosynthetic process;cellular macromolecule metabolic process;cellular metabolic process;cellular nitrogen compound metabolic process;cellular process;macromolecule biosynthetic process;macromolecule metabolic process;metabolic process;nitrogen compound metabolic process;nucleic acid metabolic process;…		4.49879	4.31038	4.24227	2.52699	2.58232	2.98571	3.56255	1.94097	1.53672	2.09034	2.13723	1.99889	3.15771	3.76528	2.36882	0.0241975	-1.43609	-3.68229	3.78199	0	-2.49447	-8.83646	1.59587	0.0611919	-1.5857	-2.62845	BES_t0_VK;BES_texp_VK
glnS	PP_2904	Q88IU5	Glutamine--tRNA ligase	amine metabolic process;amino acid activation;carboxylic acid metabolic process;cellular amine metabolic process;cellular amino acid metabolic process;cellular ketone metabolic process;cellular macromolecule metabolic process;cellular metabolic process;cellular nitrogen compound metabolic process;cellular process;glutaminyl-tRNA aminoacylation;glutamyl-tRNA aminoacylation;macromolecule metabolic …	6.1.1.18	2.90949	2.85954	2.61637	2.68262	3.02919	2.61141	3.29908	2.38745	2.13568	2.30216	2.36098	2.66399	2.82078	2.66334	0.214015	0.781098	0.110442	0.363693	1.94864	0.0929692	-0.520035	-2.39771	0.562043	0.553377	-0.167861	-0.709157
hisS	PP_0854	Q88PJ6	Histidine--tRNA ligase	amine metabolic process;amino acid activation;carboxylic acid metabolic process;cellular amine metabolic process;cellular amino acid metabolic process;cellular ketone metabolic process;cellular macromolecule metabolic process;cellular metabolic process;cellular nitrogen compound metabolic process;cellular process;histidyl-tRNA aminoacylation;macromolecule metabolic process;metabolic process;ncRNA…	6.1.1.21	1.60736	1.89862	2.01422	2.10158	3.0031	2.82028	2.49386	2.77141	2.72137	3.02485	2.70954	2.6424	3.70058	2.63304	1.51919	0.116145	0.764644	2.15231	2.5443	0.0250141	0.999143	3.94577	1.68493	0.0691292	1.08133	2.54909	BES_texp_VK
ileS	PP_0603	Q88Q92	Isoleucine--tRNA ligase	amine metabolic process;amino acid activation;carboxylic acid metabolic process;cellular amine metabolic process;cellular amino acid metabolic process;cellular ketone metabolic process;cellular macromolecule metabolic process;cellular metabolic process;cellular nitrogen compound metabolic process;cellular process;isoleucyl-tRNA aminoacylation;macromolecule metabolic process;metabolic process;ncRN…	6.1.1.5	2.74745	2.56925	2.19992	2.97601	3.33358	2.42659	3.28582	2.97916	2.57501	2.16929	2.63263	3.0332	2.88059	2.33056	0.867578	0.327891	0.49996	1.31124	0.0861191	0.909952	0.0689452	0.179546	0.410648	0.57732	0.213701	0.654816
PP_3662	PP_3662	Q88GQ6				2.40539	2.36461	1.43493	2.7245	2.97763	1.87685	2.91693	2.31825	1.86783	2.22007	1.67671	2.82547	2.42631	2.41815	0.647885	0.397509	0.555669	1.10799	0.0678365	0.934442	0.0670735	0.150675	0.283847	0.63241	0.26835	0.549666
ilvE	PP_3511	Q88H54	Branched-chain-amino-acid aminotransferase	amine biosynthetic process;amine metabolic process;biosynthetic process;branched chain family amino acid biosynthetic process;branched chain family amino acid metabolic process;carboxylic acid biosynthetic process;carboxylic acid metabolic process;cellular amine metabolic process;cellular amino acid biosynthetic process;cellular amino acid metabolic process;cellular biosynthetic process;cellular …	2.6.1.42	3.93859	4.034	3.64715	1.96745	2.4962	2.82343	3.30755	3.66138	3.31626	2.64397	2.43648	2.50703	3.60727	3.78445	1.77493	0.0531316	-1.22459	-2.73842	0.973432	0.267708	-0.666042	-1.58363	0.896109	0.244762	-0.789437	-1.48458
groS	PP_1360	Q88N56	10 kDa chaperonin	cellular macromolecule metabolic process;cellular metabolic process;cellular process;cellular protein metabolic process;macromolecule metabolic process;metabolic process;primary metabolic process;protein folding;protein metabolic process		5.87184	6.16816	6.03853	6.32906	6.53978	6.17808	6.87401	2.27246	1.99371	5.70372	5.51777	5.29792	5.645	5.61447	1.18955	0.255362	0.454056	1.55352	1.06204	0.141586	-2.70288	-2.08554	2.12269	0.0871406	-0.507388	-2.33464
PP_1325	PP_1325	Q88N87				2.2692	1.95399	0.615152	2.18792	2.53293	1.17642	1.98934	2.20231	1.92252	2.02368	1.60796	2.20411	2.08238	2.17211	0.268682	0.659279	0.358868	0.557203	0.353544	0.618578	0.436724	0.711739	0.381692	0.548482	0.40386	0.727889
rplS	PP_1465	Q88MV3	50S ribosomal protein L19	biosynthetic process;cellular biosynthetic process;cellular macromolecule biosynthetic process;cellular macromolecule metabolic process;cellular metabolic process;cellular process;cellular protein metabolic process;macromolecule biosynthetic process;macromolecule metabolic process;metabolic process;primary metabolic process;protein metabolic process;translation		5.03919	4.81748	4.67434	6.0095	6.08191	5.56567	5.53684	3.09397	2.53129	4.34792	3.69708	3.81182	4.02138	3.51009	2.37921	0.0296514	0.954806	3.27286	1.30079	0.101586	-1.51928	-2.34706	3.03963	0.0119394	-1.08358	-4.25515	BES_t0_VK;BES_tend_VK
guaB	PP_1031	Q88P22	Inosine-5'-monophosphate dehydrogenase	biosynthetic process;cellular biosynthetic process;cellular metabolic process;cellular nitrogen compound biosynthetic process;cellular nitrogen compound metabolic process;cellular process;GMP biosynthetic process;GMP metabolic process;heterocycle biosynthetic process;heterocycle metabolic process;metabolic process;nitrogen compound metabolic process;nucleobase-containing compound biosynthetic pro…	1.1.1.205	3.42057	3.33029	3.21189	4.31847	4.56542	3.39634	3.56555	4.82868	5.69367	3.33394	3.62671	4.01436	3.5859	3.93534	0.92741	0.278788	0.640528	1.4561	0.873138	0.249368	1.29784	1.63895	1.72478	0.129775	0.469661	1.97882
thrC	PP_1471	Q88MU7		amine metabolic process;carboxylic acid metabolic process;cellular amine metabolic process;cellular amino acid metabolic process;cellular ketone metabolic process;cellular metabolic process;cellular nitrogen compound metabolic process;cellular process;metabolic process;nitrogen compound metabolic process;organic acid metabolic process;oxoacid metabolic process;primary metabolic process;small mole…		2.74802	2.71406	2.40795	2.66478	3.28126	2.1753	2.99878	2.99532	2.54206	2.17883	2.21729	2.7035	2.20163	2.44926	0.208601	0.757845	0.156687	0.39622	0.0689782	0.93978	-0.0512757	-0.142527	0.648477	0.470596	-0.230423	-0.865055
PP_0368	PP_0368	Q88QW6				3.52332	3.59427	3.68336	3.68497	4.05387	3.69678	4.21347	3.03539	2.70744	4.17472	3.54463	3.29614	4.45079	3.89384	0.958067	0.366712	0.311953	1.19596	0.262751	0.721143	-0.294465	-0.538293	0.267205	0.661033	0.196034	0.491811
thiC	PP_4922	Q88DA5	Phosphomethylpyrimidine synthase	aromatic compound biosynthetic process;biosynthetic process;cellular aromatic compound metabolic process;cellular biosynthetic process;cellular metabolic process;cellular nitrogen compound biosynthetic process;cellular nitrogen compound metabolic process;cellular process;coenzyme biosynthetic process;coenzyme metabolic process;cofactor biosynthetic process;cofactor metabolic process;heterocycle b…	4.1.99.17	3.47056	2.86514	3.94367	3.73557	3.99457	3.21352	3.63505	4.0515	3.95021	3.46795	3.22749	3.92289	3.50737	3.49389	0.275074	0.683339	0.218222	0.514367	0.478019	0.522899	0.39676	0.861923	0.133626	0.804557	0.111452	0.270811
PP_5007	PP_5007	Q88D21				4.07831	4.18911	5.00972	3.49555	4.27749	5.5152	4.73338	4.33959	3.90345	5.97392	3.9003	3.5755	5.2691	5.76989	0.0497064	0.938438	0.0796944	0.121264	0.170287	0.791215	0.313277	0.393923	0.110843	0.81051	0.202987	0.26296
secD	PP_0835	Q88PL5	Protein translocase subunit SecD	cellular process;establishment of localization;establishment of localization in cell;establishment of protein localization;intracellular protein transmembrane transport;intracellular protein transport;intracellular transport;protein targeting;protein transmembrane transport;protein transport;protein transport by the Sec complex;transmembrane transport;transport		2.42996	2.41792	2.27466	3.33964	3.45352	2.23661	2.65881	2.82137	2.72546	2.97172	2.83449	2.96421	2.94428	2.59798	0.765837	0.350435	0.547966	1.23577	2.22421	0.0809116	0.465337	2.48426	2.10191	0.0974468	0.461058	2.21796
ftsH	PP_4718	Q88DV1	ATP-dependent zinc metalloprotease FtsH	catabolic process;cell division;cellular process;macromolecule catabolic process;macromolecule metabolic process;metabolic process;primary metabolic process;protein catabolic process;protein metabolic process	3.4.24.-	2.4442	2.21927	1.47968	2.24135	2.74195	1.91067	2.4341	2.61629	2.2097	2.80766	2.25532	2.68175	2.71792	2.45227	0.383043	0.599982	0.284299	0.678136	0.660873	0.430799	0.496833	1.12779	0.847208	0.308485	0.479095	1.27695
PP_3691	PP_3691	Q88GN0				2.34461	2.26939	1.27795	1.85677	2.62192	2.40433	2.67555	1.62236	1.03757	2.43822	1.75759	2.23295	2.85716	2.24948	0.532216	0.485507	0.42566	0.919606	0.190395	0.779392	-0.264602	-0.418627	0.332933	0.586392	0.310307	0.63057
ppsD	PP_4219	Q88F79		biosynthetic process;metabolic process		2.12016	2.02151	1.93968	2.2154	2.6339	2.49701	2.46468	1.74658	1.66998	3.00168	2.11425	2.37052	2.71098	2.52592	1.89823	0.149328	0.425629	2.00735	0.0920759	0.891862	0.112299	0.209968	1.31162	0.218678	0.403302	1.57741
hupN	PP_0975	Q88P78				4.60792	4.54972	3.93454	4.35259	4.48814	3.95195	4.40274	2.46475	2.37075	4.17559	3.44142	4.40111	3.59256	3.72666	0.104043	0.885646	-0.0652092	-0.198392	1.02199	0.185931	-1.36037	-1.87668	0.91301	0.267176	-0.573623	-1.40381
gpmI	PP_5056	Q88CX4	2,3-bisphosphoglycerate-independent phosphoglycerate mutase	alcohol catabolic process;alcohol metabolic process;carbohydrate catabolic process;carbohydrate metabolic process;catabolic process;cellular carbohydrate catabolic process;cellular carbohydrate metabolic process;cellular metabolic process;cellular process;generation of precursor metabolites and energy;glucose catabolic process;glucose metabolic process;glycolysis;hexose catabolic process;hexose m…	5.4.2.12	3.31833	3.3222	2.90405	1.57508	1.82059	2.04942	2.41109	3.65908	3.25055	1.81033	2.06291	1.68881	3.2757	2.9075	2.41215	0.0236889	-1.21748	-3.57878	0.181125	0.785446	-0.274876	-0.405653	0.741806	0.307026	-0.6978	-1.27005	BES_t0_VK
PP_1121	PP_1121	Q88NT3				3.3212	3.66312	3.37096	2.94175	3.11495	3.86208	4.20505	3.04957	2.40787	4.19964	2.10226	2.00405	4.67457	4.42414	0.0769953	0.90356	0.0791973	0.1697	0.163724	0.799925	-0.232733	-0.366582	0.0615307	0.88679	-0.150506	-0.156821
gyrB	PP_0013	Q88RW6	DNA gyrase subunit B	biosynthetic process;cellular biosynthetic process;cellular macromolecule biosynthetic process;cellular macromolecule metabolic process;cellular metabolic process;cellular nitrogen compound metabolic process;cellular process;DNA conformation change;DNA metabolic process;DNA replication;DNA topological change;DNA-dependent DNA replication;macromolecule biosynthetic process;macromolecule metabolic …	5.99.1.3	2.08021	2.05131	1.43249	2.61403	3.06442	2.2137	2.4718	3.26709	2.93141	2.97584	2.65623	3.21337	2.70673	2.82418	1.3562	0.158595	0.736318	1.96265	2.15558	0.030875	1.20344	3.58134	2.11422	0.03672	0.995455	3.00475	BES_tend_VK;BES_texp_VK
rmlA	PP_1783	Q88LZ3	Glucose-1-phosphate thymidylyltransferase	biosynthetic process;carbohydrate biosynthetic process;carbohydrate metabolic process;cellular biosynthetic process;cellular carbohydrate biosynthetic process;cellular carbohydrate metabolic process;cellular macromolecule biosynthetic process;cellular macromolecule metabolic process;cellular metabolic process;cellular polysaccharide biosynthetic process;cellular polysaccharide metabolic process;c…	2.7.7.24	3.48519	3.43503	3.22255	3.74506	4.12637	3.27544	3.83656	3.80238	3.36847	3.24182	3.42597	3.57386	3.69881	3.75258	0.80306	0.387287	0.364935	1.14199	0.182434	0.830682	0.0899661	0.312542	1.05969	0.368775	0.231882	1.10834
recA	PP_1629	Q88ME4	Protein RecA	cell communication;cellular macromolecule metabolic process;cellular metabolic process;cellular nitrogen compound metabolic process;cellular process;cellular response to external stimulus;cellular response to extracellular stimulus;cellular response to stimulus;cellular response to stress;DNA metabolic process;DNA recombination;DNA repair;macromolecule metabolic process;metabolic process;nitrogen…		2.20294	2.25553	2.04159	2.84618	3.77422	2.8114	2.94074	3.10452	2.82283	3.40955	3.09311	3.36352	3.34602	2.99748	1.69582	0.0737259	0.926451	2.46481	2.19129	0.032885	0.945613	3.36241	3.44186	0.00721429	1.03335	4.67713	BES_tend_VK;BES_texp_VK
prlC	PP_0096	Q88RN3				2.4571	2.26039	1.45046	1.01172	1.47387	1.61554	2.54335	2.5083	1.93201	1.41859	1.2119	1.51203	2.35329	2.17242	0.367508	0.582249	-0.394863	-0.706264	0.0827386	0.901176	-0.103016	-0.19063	0.237695	0.666369	-0.243574	-0.4774
rpsE	PP_0471	Q88QL8	30S ribosomal protein S5	biosynthetic process;cellular biosynthetic process;cellular macromolecule biosynthetic process;cellular macromolecule metabolic process;cellular metabolic process;cellular process;cellular protein metabolic process;macromolecule biosynthetic process;macromolecule metabolic process;metabolic process;primary metabolic process;protein metabolic process;translation		5.12772	4.93003	5.06256	5.58949	6.37337	4.54834	4.29265	3.80637	3.24279	3.90182	3.90648	3.95482	3.75938	3.4791	0.102633	0.866122	0.160858	0.239653	2.54002	0.0173077	-1.38978	-4.43041	3.62241	0.00333333	-1.26516	-5.36884	BES_tend_VK;BES_texp_VK
PP_0680	PP_0680	Q88Q18		catabolic process;macromolecule catabolic process;macromolecule metabolic process;metabolic process;primary metabolic process;protein catabolic process;protein metabolic process		1.9457	1.945	1.48154	2.07196	2.4793	1.86259	2.55991	1.79014	1.47532	2.09255	1.74077	1.95536	2.41222	2.31722	0.950399	0.31496	0.452694	1.35103	0.00659567	0.990919	-0.00474139	-0.014115	0.654852	0.424072	0.315648	0.968174
sdhB	PP_4190	Q88FA8		acetyl-CoA catabolic process;acetyl-CoA metabolic process;catabolic process;cellular catabolic process;cellular metabolic process;cellular process;coenzyme catabolic process;coenzyme metabolic process;cofactor catabolic process;cofactor metabolic process;metabolic process;tricarboxylic acid cycle		2.17174	2.88107	2.80391	2.99875	3.73059	3.80662	2.93573	3.59292	3.06097	3.86972	3.76916	3.38796	3.31929	3.4298	1.1291	0.210299	0.749017	1.73019	1.27592	0.141108	0.888966	2.08285	1.92489	0.0598947	0.857646	2.66162
galU	PP_3821	Q88GA4	UTP--glucose-1-phosphate uridylyltransferase	alcohol metabolic process;biosynthetic process;carbohydrate metabolic process;cellular carbohydrate metabolic process;cellular metabolic process;cellular nitrogen compound metabolic process;cellular process;glucose metabolic process;hexose metabolic process;metabolic process;monosaccharide metabolic process;nitrogen compound metabolic process;nucleobase-containing compound metabolic process;nucle…	2.7.7.9	3.637	3.1346	2.25048	2.29607	2.37331	2.68759	3.7158	2.6837	2.11293	2.22167	2.08789	2.60231	2.8751	2.97451	0.179428	0.763321	-0.23917	-0.389221	0.688647	0.391649	-0.667929	-1.23362	0.389271	0.546542	-0.372408	-0.726583
hom	PP_1470	Q88MU8	Homoserine dehydrogenase	amine biosynthetic process;amine metabolic process;aspartate family amino acid biosynthetic process;aspartate family amino acid metabolic process;biosynthetic process;branched chain family amino acid biosynthetic process;branched chain family amino acid metabolic process;carboxylic acid biosynthetic process;carboxylic acid metabolic process;cellular amine metabolic process;cellular amino acid bio…	1.1.1.3	2.84606	2.90481	2.11166	2.73277	2.21842	2.66851	3.07142	3.84908	3.84102	3.46886	3.1789	3.88908	3.64639	3.55276	0.0613069	0.930235	0.0519359	0.130593	1.74295	0.0540759	1.09881	2.85914	1.73018	0.0715535	0.94594	2.51784
gatA	PP_0931	Q88PB9	Glutamyl-tRNA(Gln) amidotransferase subunit A	biosynthetic process;cellular biosynthetic process;cellular macromolecule biosynthetic process;cellular macromolecule metabolic process;cellular metabolic process;cellular process;cellular protein metabolic process;macromolecule biosynthetic process;macromolecule metabolic process;metabolic process;primary metabolic process;protein metabolic process;translation	6.3.5.7	2.46609	2.35896	2.36275	2.4279	3.21074	2.3884	2.78462	2.35891	1.85768	2.80952	2.56974	2.6835	2.91903	2.58109	0.626339	0.473389	0.306979	0.935235	0.0678898	0.940309	-0.0538951	-0.142907	1.47917	0.250193	0.292408	1.45996
pgk	PP_4963	Q88D64	Phosphoglycerate kinase	alcohol catabolic process;alcohol metabolic process;carbohydrate catabolic process;carbohydrate metabolic process;catabolic process;cellular carbohydrate catabolic process;cellular carbohydrate metabolic process;cellular metabolic process;cellular process;generation of precursor metabolites and energy;glucose catabolic process;glucose metabolic process;glycolysis;hexose catabolic process;hexose m…	2.7.2.3	3.62409	3.64681	3.61266	1.13014	1.43444	2.92195	3.37123	3.06976	2.34334	2.06256	0.737005	1.68907	2.73463	2.54746	1.08755	0.178573	-1.41341	-1.88409	1.71264	0.05785	-1.13596	-2.83809	1.59194	0.0605026	-1.70081	-2.65254
purB	PP_4016	Q88FR7	Adenylosuccinate lyase	AMP biosynthetic process;AMP metabolic process;biosynthetic process;cellular biosynthetic process;cellular metabolic process;cellular nitrogen compound biosynthetic process;cellular nitrogen compound metabolic process;cellular process;'de novo' AMP biosynthetic process;'de novo' IMP biosynthetic process;heterocycle biosynthetic process;heterocycle metabolic process;IMP biosynthetic process;IMP me…	4.3.2.2	3.43693	3.45258	3.11622	3.70775	3.9268	3.22866	3.80928	3.88855	4.58652	3.34738	3.50832	3.90411	3.46888	3.71156	0.790049	0.399526	0.332878	1.0982	0.740705	0.382785	0.605571	1.27479	1.03818	0.314664	0.312974	1.25104
dapD	PP_1530	Q88MP1	2,3,4,5-tetrahydropyridine-2,6-dicarboxylate N-succinyltransferase	amine biosynthetic process;amine metabolic process;aspartate family amino acid biosynthetic process;aspartate family amino acid metabolic process;biosynthetic process;carboxylic acid biosynthetic process;carboxylic acid metabolic process;cellular amine metabolic process;cellular amino acid biosynthetic process;cellular amino acid metabolic process;cellular biosynthetic process;cellular ketone met…	2.3.1.117	2.73495	2.84196	2.54766	2.96761	3.68332	3.11934	3.56334	2.77211	2.84779	3.24361	2.95777	2.90532	3.2297	2.86662	1.4695	0.156718	0.625213	1.97952	0.657411	0.501598	0.246318	0.913593	1.1725	0.307581	0.281661	1.27512
gltA	PP_4194	Q88FA4	Citrate synthase	acetyl-CoA catabolic process;acetyl-CoA metabolic process;carbohydrate metabolic process;catabolic process;cellular carbohydrate metabolic process;cellular catabolic process;cellular metabolic process;cellular process;coenzyme catabolic process;coenzyme metabolic process;cofactor catabolic process;cofactor metabolic process;metabolic process;primary metabolic process;tricarboxylic acid cycle	2.3.3.16	3.46386	3.53549	3.52533	3.92747	4.63	3.91658	3.80166	3.69488	3.26251	3.86888	3.84031	4.17998	3.75221	3.36268	1.26168	0.210331	0.560701	1.72726	0.215075	0.807569	0.100531	0.356943	0.646023	0.447421	0.275569	0.919783
potF-2	PP_5181	Q88CJ9		amine transport;establishment of localization;nitrogen compound transport;organic substance transport;polyamine transport;transport		3.92108	4.20482	4.41493	1.85915	2.0621	3.47979	3.51346	3.42709	3.03591	1.79616	2.11758	1.67074	3.84731	3.9347	1.36153	0.0955365	-1.45165	-2.26673	1.30597	0.102506	-1.42722	-2.33208	0.900636	0.209079	-1.28769	-1.60729
pgi2	PP_4701	Q88DW7	Glucose-6-phosphate isomerase 2	alcohol biosynthetic process;alcohol catabolic process;alcohol metabolic process;biosynthetic process;carbohydrate biosynthetic process;carbohydrate catabolic process;carbohydrate metabolic process;catabolic process;cellular biosynthetic process;cellular carbohydrate biosynthetic process;cellular carbohydrate catabolic process;cellular carbohydrate metabolic process;cellular metabolic process;cel…	5.3.1.9	3.45965	3.40873	2.94579	3.29562	3.95821	3.42066	3.9879	3.48103	3.33621	4.08819	3.62489	3.40423	3.70049	3.44513	0.746422	0.395362	0.394206	1.11816	0.573067	0.493292	0.363753	0.951104	0.82264	0.391524	0.272296	1.04549
braC	PP_1141	Q88NR4		amine transport;amino acid transport;carboxylic acid transport;establishment of localization;nitrogen compound transport;organic acid transport;organic substance transport;transport		5.12114	4.96383	4.86668	4.28741	5.26862	3.98915	2.96823	1.86135	2.28229	1.73199	3.76431	3.19063	2.88816	4.15054	0.722279	0.33159	-0.855533	-1.28901	4.11585	0	-3.02534	-10.7313	2.13626	0.0252069	-1.48548	-3.36922	BES_tend_VK;BES_texp_VK
dnaN	PP_0011	P0A120	DNA polymerase III subunit beta	biosynthetic process;cellular biosynthetic process;cellular macromolecule biosynthetic process;cellular macromolecule metabolic process;cellular metabolic process;cellular nitrogen compound metabolic process;cellular process;DNA metabolic process;DNA replication;macromolecule biosynthetic process;macromolecule metabolic process;metabolic process;nitrogen compound metabolic process;nucleic acid me…	2.7.7.7	3.01155	2.79163	2.13825	2.75859	3.08362	2.32136	3.19589	2.59539	2.25656	2.42625	2.28421	2.82738	2.88411	2.53258	0.242191	0.715578	0.19272	0.459546	0.324407	0.693143	-0.221077	-0.581943	0.0184904	0.976484	-0.0150721	-0.0402606
leuS	PP_4794	Q88DN1	Leucine--tRNA ligase	amine metabolic process;amino acid activation;carboxylic acid metabolic process;cellular amine metabolic process;cellular amino acid metabolic process;cellular ketone metabolic process;cellular macromolecule metabolic process;cellular metabolic process;cellular nitrogen compound metabolic process;cellular process;leucyl-tRNA aminoacylation;macromolecule metabolic process;metabolic process;ncRNA m…	6.1.1.4	2.73879	2.78798	2.77049	3.29721	3.57243	2.79699	3.13424	3.40636	3.31793	3.10903	3.03778	2.94415	3.34631	3.10133	1.13581	0.273887	0.434461	1.48763	2.33862	0.0638043	0.512018	2.70458	1.68556	0.191192	0.341638	1.68803
mmsA-1	PP_0597	Q88Q97				2.45713	2.76723	1.9283	2.56444	2.46821	2.63263	3.20994	2.43407	2.19541	3.07684	1.79035	1.75759	3.0972	3.04565	0.533223	0.508728	0.334586	0.869549	0.197377	0.787466	0.184551	0.401613	0.0267489	0.961938	0.0384791	0.0653889
acpP	PP_1915	Q88LL5	Acyl carrier protein			6.68063	6.54758	5.76971	3.4633	3.9714	2.94156	4.57763	5.27945	4.72151	2.61097	3.27086	3.27773	5.01978	4.35879	2.54326	0.0124615	-2.59416	-4.49293	1.16277	0.118656	-2.12866	-2.2154	2.06477	0.0213196	-2.35085	-3.55246	BES_t0_VK;BES_tend_VK
PP_3379	PP_3379	Q88HH8				0.807682	0.461792	0.206134	2.70753	2.96572	2.52179	2.84931	2.68285	1.9945	3.03133	2.55103	3.22369	3.01173	2.47807	4.20027	0.0133333	2.26922	7.97346	2.38953	0.0150769	2.07769	4.60722	3.54952	0	2.32426	6.48964	BES_t0_VK;BES_tend_VK;BES_texp_VK
PP_3089	PP_3089	Q88IB0				4.82774	4.10177	3.4889	4.05328	3.90125	4.27336	5.01675	3.80939	3.36068	4.56008	3.58266	3.87027	4.55619	4.44389	0.148615	0.811471	0.171689	0.320092	0.165696	0.799432	-0.229419	-0.369036	0.0208431	0.970224	-0.0262196	-0.0499913
argC1	PP_0432	Q88QQ6	N-acetyl-gamma-glutamyl-phosphate reductase 1	amine biosynthetic process;amine metabolic process;arginine biosynthetic process;arginine metabolic process;biosynthetic process;carboxylic acid biosynthetic process;carboxylic acid metabolic process;cellular amine metabolic process;cellular amino acid biosynthetic process;cellular amino acid metabolic process;cellular biosynthetic process;cellular ketone metabolic process;cellular metabolic proc…	1.2.1.38	2.503	2.4374	2.03127	2.41242	2.33709	2.66092	3.2359	2.20923	1.03062	2.39055	1.93668	2.63456	2.71208	2.78116	0.572891	0.490039	0.33769	0.91111	0.422797	0.557946	-0.447095	-0.811247	0.304259	0.638988	0.192229	0.530809
gdhA	PP_0675	Q88Q23	Glutamate dehydrogenase	amine metabolic process;carboxylic acid metabolic process;cellular amine metabolic process;cellular amino acid metabolic process;cellular ketone metabolic process;cellular metabolic process;cellular nitrogen compound metabolic process;cellular process;metabolic process;nitrogen compound metabolic process;organic acid metabolic process;oxoacid metabolic process;primary metabolic process;small mole…		2.22485	1.93909	1.77228	3.58975	3.88213	2.43325	3.11454	2.80169	2.47291	3.49534	2.95118	3.05172	3.09906	2.96842	1.65391	0.064	1.27618	2.60333	1.34256	0.120015	0.944577	2.20155	3.50285	0.00533333	1.03886	4.76483	BES_tend_VK
PP_0909	PP_0909	Q88PE1				2.79091	2.62577	2.15669	2.9308	3.30974	2.58456	2.52243	2.31445	2.22723	2.96191	2.70842	2.62547	2.87699	2.58205	0.530426	0.51613	0.312425	0.85108	0.0260153	0.972215	-0.0232586	-0.0581991	0.431413	0.586784	0.173777	0.628232
minD	PP_1733	Q88M42	Site-determining protein	barrier septum site selection;cellular process;cytokinetic process		2.4664	2.53259	2.4149	3.28922	3.56984	2.23813	3.13269	2.69047	2.68207	3.22736	2.65328	3.22174	3.54731	2.96763	0.833217	0.324095	0.586173	1.3274	1.01061	0.346138	0.395336	1.39414	1.40344	0.139989	0.626193	1.91912
rplW	PP_0456	Q88QN3	50S ribosomal protein L23	biosynthetic process;cellular biosynthetic process;cellular macromolecule biosynthetic process;cellular macromolecule metabolic process;cellular metabolic process;cellular process;cellular protein metabolic process;macromolecule biosynthetic process;macromolecule metabolic process;metabolic process;primary metabolic process;protein metabolic process;translation		4.97503	5.34991	5.37348	5.7232	5.99699	5.29189	5.26244	3.45615	3.06697	4.55675	4.43245	4.03172	4.27652	4.07667	0.669303	0.444915	0.335824	0.999267	1.52996	0.0634773	-1.53952	-2.7277	2.94405	0.0131053	-1.02847	-4.04902	BES_tend_VK
atpC	PP_5412	Q88BX5	ATP synthase epsilon chain	ATP biosynthetic process;ATP metabolic process;ATP synthesis coupled proton transport;biosynthetic process;cation transport;cellular biosynthetic process;cellular metabolic process;cellular nitrogen compound biosynthetic process;cellular nitrogen compound metabolic process;cellular process;energy coupled proton transport, down electrochemical gradient;establishment of localization;heterocycle bio…		4.85034	4.97421	5.11404	5.19586	5.72487	5.09099	4.59998	3.45698	3.12482	5.49673	5.33102	5.13709	4.73157	4.68018	0.249303	0.715676	0.173395	0.455961	0.568532	0.430098	-0.953353	-1.12769	0.0162748	0.980458	-0.00956635	-0.0321696
PP_1238	PP_1238	Q88NH1				2.3971	2.4677	2.16415	3.12274	3.38784	2.40915	2.75636	2.60481	2.33831	3.12931	2.65979	2.8008	2.83434	2.81108	1.09121	0.249519	0.576043	1.58178	0.626718	0.476925	0.347831	0.994374	2.32055	0.0909323	0.433522	2.28335
leuB	PP_1988	Q88LE5	3-isopropylmalate dehydrogenase	amine biosynthetic process;amine metabolic process;biosynthetic process;branched chain family amino acid biosynthetic process;branched chain family amino acid metabolic process;carboxylic acid biosynthetic process;carboxylic acid metabolic process;cellular amine metabolic process;cellular amino acid biosynthetic process;cellular amino acid metabolic process;cellular biosynthetic process;cellular …	1.1.1.85	2.83724	2.73468	2.73018	2.02469	2.21292	2.42206	2.87682	2.16953	2.3156	1.90585	2.33473	2.14162	2.77526	2.29844	0.853515	0.364128	-0.383244	-1.20247	2.15622	0.0579012	-0.63704	-2.83267	1.16966	0.252283	-0.379856	-1.4421
cobW	PP_3508	Q88H57		biosynthetic process;cellular biosynthetic process;cellular metabolic process;cellular nitrogen compound biosynthetic process;cellular nitrogen compound metabolic process;cellular process;cobalamin biosynthetic process;cobalamin metabolic process;cofactor biosynthetic process;cofactor metabolic process;heterocycle biosynthetic process;heterocycle metabolic process;metabolic process;nitrogen compo…		3.00682	2.5801	2.54315	1.6695	1.78759	1.82288	1.84798	2.66445	2.35466	2.75156	2.52622	2.78569	3.20492	3.04204	3.03197	0.0205455	-0.928036	-3.98366	0.247684	0.78262	-0.1198	-0.411093	0.354075	0.619478	0.179694	0.569423	BES_t0_VK
murA	PP_0964	Q88P88	UDP-N-acetylglucosamine 1-carboxyvinyltransferase	alcohol biosynthetic process;alcohol metabolic process;amine metabolic process;amino sugar biosynthetic process;amino sugar metabolic process;aminoglycan biosynthetic process;aminoglycan metabolic process;biological regulation;biosynthetic process;carbohydrate biosynthetic process;carbohydrate metabolic process;cell cycle;cell division;cell wall macromolecule biosynthetic process;cell wall macrom…	2.5.1.7	2.36548	2.11899	2.20587	1.27983	1.99343	1.98207	2.21714	2.99123	2.76488	2.85977	2.62341	2.71262	2.89983	2.78872	0.689424	0.426094	-0.361998	-1.03975	2.5587	0.0392727	0.641847	3.24898	2.64151	0.0520444	0.526032	2.7404	BES_texp_VK
gltX	PP_1977	Q88LF6	Glutamate--tRNA ligase	amine metabolic process;amino acid activation;carboxylic acid metabolic process;cellular amine metabolic process;cellular amino acid metabolic process;cellular ketone metabolic process;cellular macromolecule metabolic process;cellular metabolic process;cellular nitrogen compound metabolic process;cellular process;glutamyl-tRNA aminoacylation;macromolecule metabolic process;metabolic process;ncRNA…	6.1.1.17	2.56741	2.45998	3.52019	2.39867	2.67093	2.31171	2.33002	2.1072	2.23367	3.00529	2.89368	2.72099	2.79175	2.71728	0.663023	0.420383	-0.421365	-1.05718	0.384285	0.597417	-0.400476	-0.743665	0.0857243	0.87415	-0.0682687	-0.176816
yidC	PP_0006	P0A140	Membrane protein insertase YidC	cellular localization;cellular macromolecule localization;cellular process;cellular protein localization;establishment of localization;establishment of protein localization;localization;localization within membrane;macromolecule localization;protein insertion into membrane;protein localization;protein transport;transport		2.31753	2.30652	1.15457	2.88163	2.96438	1.66389	2.55943	2.3536	1.95057	2.64821	2.01879	3.16285	2.70163	2.54448	0.567258	0.432559	0.591123	1.02325	0.376888	0.604821	0.391252	0.730486	0.765564	0.303644	0.680729	1.29231
rpmC	PP_0462	Q88QM7	50S ribosomal protein L29	biosynthetic process;cellular biosynthetic process;cellular macromolecule biosynthetic process;cellular macromolecule metabolic process;cellular metabolic process;cellular process;cellular protein metabolic process;macromolecule biosynthetic process;macromolecule metabolic process;metabolic process;primary metabolic process;protein metabolic process;translation		4.43237	4.50196	3.77954	4.93144	5.5755	3.37643	3.6589	0.691897	0.435715	3.32228	3.11084	3.47472	2.80051	3.1747	0.0817952	0.884737	0.14761	0.197845	1.35427	0.0714924	-2.75466	-2.62168	2.13135	0.0363824	-1.09777	-3.11319	BES_tend_VK
PP_3786	PP_3786	Q88GD8		biosynthetic process;metabolic process		2.37596	1.85648	1.18179	2.79545	2.84024	2.23098	2.50517	4.03722	3.31641	2.29536	2.02623	3.76533	2.51384	2.69047	1.18756	0.187538	0.788215	1.8149	1.0839	0.166742	1.41159	1.98187	0.886148	0.23289	0.944224	1.51927
oprH	PP_1185	Q88NM2				3.17732	2.46193	1.17685	4.24065	3.73427	4.32477	5.02721	3.88611	4.04446	2.98853	1.40461	2.93384	3.0924	4.65362	1.78021	0.0342362	2.05969	3.01977	0.953632	0.21073	1.36767	1.77327	0.341808	0.546729	0.749081	0.730273	BES_t0_VK
hflC	PP_4891	Q88DD6	Protein HflC	biological regulation;regulation of biological process;regulation of catalytic activity;regulation of hydrolase activity;regulation of metabolic process;regulation of molecular function;regulation of peptidase activity		2.35401	2.40357	2.70444	2.63824	3.19003	2.98937	2.79734	2.28457	1.51143	3.88583	2.63822	2.17443	3.25305	3.0681	1.24926	0.255422	0.416403	1.5515	0.0350218	0.9645	0.0732691	0.0907125	0.435033	0.53961	0.296106	0.742419
glmU	PP_5411	Q88BX6	Bifunctional protein GlmU;Glucosamine-1-phosphate N-acetyltransferase;UDP-N-acetylglucosamine pyrophosphorylase	alcohol biosynthetic process;alcohol metabolic process;amine metabolic process;amino sugar biosynthetic process;amino sugar metabolic process;aminoglycan biosynthetic process;aminoglycan metabolic process;anatomical structure morphogenesis;biological regulation;biosynthetic process;carbohydrate biosynthetic process;carbohydrate metabolic process;cell morphogenesis;cell wall macromolecule biosynth…	2.3.1.157;2.7.7.23	2.63548	2.43737	2.0554	2.7135	2.9847	2.18202	2.6007	2.28099	2.00642	2.9174	2.15493	2.60396	2.3583	2.52677	0.441429	0.585253	0.244147	0.710953	0.0268334	0.974218	0.0255199	0.0609038	0.0666898	0.910975	0.0349047	0.122539
leuD	PP_1986	Q88LE7	3-isopropylmalate dehydratase small subunit	amine biosynthetic process;amine metabolic process;biosynthetic process;branched chain family amino acid biosynthetic process;branched chain family amino acid metabolic process;carboxylic acid biosynthetic process;carboxylic acid metabolic process;cellular amine metabolic process;cellular amino acid biosynthetic process;cellular amino acid metabolic process;cellular biosynthetic process;cellular …	4.2.1.33	2.10936	1.88663	1.89884	1.80934	2.39541	2.20697	2.11119	3.34578	2.63702	2.16187	2.11914	2.28148	2.35124	2.66346	0.469891	0.61054	0.165783	0.645423	1.00087	0.241946	0.749949	1.66105	1.33171	0.222472	0.388891	1.56859
fklB-2	PP_1714	Q88M60	Peptidyl-prolyl cis-trans isomerase	cellular macromolecule metabolic process;cellular metabolic process;cellular process;cellular protein metabolic process;macromolecule metabolic process;metabolic process;primary metabolic process;protein folding;protein metabolic process	5.2.1.8	2.09806	2.50284	1.69878	2.66215	2.85759	2.0295	2.50241	2.28	1.39815	2.73918	2.13508	2.47617	2.53793	2.67117	0.68299	0.413433	0.413017	1.07167	0.0288511	0.970612	0.0392103	0.0704158	0.713243	0.386696	0.355192	1.05536
ibpA	PP_1982	Q88LF1				1.28489	1.83304	1.88991	3.32174	3.88135	2.50563	2.56807	2.63431	2.34309	3.28006	2.97818	3.09855	2.74997	2.77288	1.6821	0.0578987	1.39991	2.68973	1.48699	0.0832963	1.0832	2.47629	2.88984	0.0123582	1.23061	4.2524	BES_tend_VK
ispG	PP_0853	Q88PJ7	4-hydroxy-3-methylbut-2-en-1-yl diphosphate synthase (flavodoxin)	alcohol metabolic process;biosynthetic process;carbohydrate metabolic process;carboxylic acid metabolic process;cellular aldehyde metabolic process;cellular biosynthetic process;cellular carbohydrate metabolic process;cellular ketone metabolic process;cellular lipid metabolic process;cellular metabolic process;cellular process;glyceraldehyde-3-phosphate metabolic process;isopentenyl diphosphate b…	1.17.7.3	1.66428	2.076	1.82108	2.58239	2.99694	2.17375	2.56329	2.51466	2.46311	3.26144	3.13597	2.7839	3.07566	2.59547	1.6466	0.0973333	0.725307	2.24686	1.45686	0.102932	0.89262	2.32161	2.66322	0.0202247	1.04397	3.7225	BES_tend_VK
efp	PP_1858	Q88LS0	Elongation factor P	biosynthetic process;cellular biosynthetic process;cellular metabolic process;cellular process;metabolic process;peptide biosynthetic process;peptide metabolic process		4.7806	4.29865	4.42662	1.055	1.86042	1.32635	2.82229	4.55584	4.49681	2.39239	2.5512	2.02502	3.32528	3.2923	2.64765	0.00942222	-2.73594	-4.7438	0.400548	0.539974	-0.686942	-0.831681	2.13934	0.0209057	-1.7035	-3.47473	BES_t0_VK;BES_tend_VK
argD	PP_4481	P59319	Acetylornithine aminotransferase	amine biosynthetic process;amine metabolic process;arginine biosynthetic process;arginine metabolic process;biosynthetic process;carboxylic acid biosynthetic process;carboxylic acid metabolic process;cellular amine metabolic process;cellular amino acid biosynthetic process;cellular amino acid metabolic process;cellular biosynthetic process;cellular ketone metabolic process;cellular metabolic proc…	2.6.1.11	2.94381	2.93939	1.81057	1.93593	1.89775	2.01128	3.10542	2.49246	1.75594	2.36357	1.46676	2.38369	2.67586	2.60261	0.28868	0.646568	-0.326995	-0.577433	0.33855	0.64659	-0.360599	-0.667622	0.249295	0.652992	-0.28236	-0.507447
purF	PP_2000	Q88LD5	Amidophosphoribosyltransferase	amine metabolic process;biosynthetic process;carboxylic acid metabolic process;cellular amine metabolic process;cellular amino acid metabolic process;cellular aromatic compound metabolic process;cellular biosynthetic process;cellular ketone metabolic process;cellular metabolic process;cellular nitrogen compound biosynthetic process;cellular nitrogen compound metabolic process;cellular process;'de…	2.4.2.14	1.88434	2.24025	1.6864	2.14536	2.66749	1.02771	2.43595	2.69421	2.65444	2.35201	1.24391	2.81689	2.21222	2.27969	0.107275	0.86721	0.13213	0.239968	1.49693	0.128028	0.629891	2.13699	0.190638	0.720282	0.201182	0.394196
cysK	PP_4571	Q88E95	Cysteine synthase	amine biosynthetic process;amine metabolic process;biosynthetic process;carboxylic acid biosynthetic process;carboxylic acid metabolic process;cellular amine metabolic process;cellular amino acid biosynthetic process;cellular amino acid metabolic process;cellular biosynthetic process;cellular ketone metabolic process;cellular metabolic process;cellular nitrogen compound biosynthetic process;cellu…	2.5.1.47	2.14395	2.26668	1.48941	1.15942	0.936477	1.29657	2.47217	2.48497	2.02933	1.84314	0.933498	1.76368	2.87367	2.81293	0.494544	0.493789	-0.500519	-0.903888	0.189761	0.798537	0.152466	0.374162	0.0789579	0.86357	0.129264	0.188804
PP_4635	PP_4635	Q88E33	Putative reductase PP_4635		1.3.1.-	3.54026	3.61929	3.4924	0.531137	1.223	2.74817	3.2399	3.08496	2.78153	2.26787	1.36695	0.976158	2.92828	2.6152	1.07287	0.175932	-1.6151	-1.89517	1.59505	0.0846941	-0.839199	-2.45874	1.42869	0.0803213	-1.57901	-2.3901
PP_4545	PP_4545	Q88EC1		biosynthetic process;carboxylic acid biosynthetic process;carboxylic acid metabolic process;cellular biosynthetic process;cellular ketone metabolic process;cellular lipid metabolic process;cellular metabolic process;cellular process;fatty acid biosynthetic process;fatty acid metabolic process;lipid biosynthetic process;lipid metabolic process;metabolic process;monocarboxylic acid metabolic proces…		2.53827	2.46672	2.49154	1.62923	1.77237	2.24225	2.87733	2.41693	2.44569	2.37981	2.1893	2.21193	2.9603	3.00101	0.495903	0.516068	-0.368549	-0.85049	1.39345	0.651217	-0.0847013	-0.659942	0.127722	0.818999	0.0917944	0.249952
dnaJ	PP_4726	Q88DU3	Chaperone protein DnaJ	biosynthetic process;cellular biosynthetic process;cellular macromolecule biosynthetic process;cellular macromolecule metabolic process;cellular metabolic process;cellular nitrogen compound metabolic process;cellular process;cellular protein metabolic process;DNA metabolic process;DNA replication;macromolecule biosynthetic process;macromolecule metabolic process;metabolic process;nitrogen compoun…		2.39648	2.76158	2.70278	3.69537	3.85713	3.03701	2.9682	2.26613	1.79561	3.61981	3.10789	3.08614	3.49163	2.87939	1.37353	0.150148	0.769151	2.00354	0.0362484	0.965332	-0.0597595	-0.090768	1.48269	0.148852	0.520983	1.87235
hisD	PP_0966	P59400	Histidinol dehydrogenase	amine biosynthetic process;amine metabolic process;biosynthetic process;carboxylic acid biosynthetic process;carboxylic acid metabolic process;cellular amine metabolic process;cellular amino acid biosynthetic process;cellular amino acid metabolic process;cellular biosynthetic process;cellular ketone metabolic process;cellular metabolic process;cellular nitrogen compound biosynthetic process;cellu…	1.1.1.23	2.66781	2.35723	2.66877	1.60091	1.84807	2.09858	2.51352	1.56119	1.48556	1.99996	2.03754	2.17427	1.73505	2.3905	1.11916	0.247332	-0.549332	-1.58697	2.00544	0.0414167	-0.882367	-3.03263	1.32104	0.190752	-0.48026	-1.69044	BES_texp_VK
gcd	PP_1444	Q88MX4				2.24295	2.28568	2.35686	1.88707	2.32668	2.70794	2.52064	1.85088	1.47996	3.49741	1.81682	2.00657	2.99783	2.96131	0.114606	0.879427	0.0654183	0.210976	0.0101264	0.988645	-0.0190827	-0.0264719	0.154814	0.766391	0.150468	0.320982
PP_3321	PP_3321	Q88HN2				3.85016	4.20919	2.13133	2.62774	2.47052	1.83844	4.39873	4.42631	3.55523	3.98408	2.61766	4.94204	4.38112	4.41097	0.272898	0.639704	-0.563036	-0.597514	0.357762	0.595742	0.591646	0.750094	0.366906	0.528098	0.691052	0.763965
argB	PP_5289	P59300	Acetylglutamate kinase	amine biosynthetic process;amine metabolic process;arginine biosynthetic process;arginine metabolic process;biosynthetic process;carboxylic acid biosynthetic process;carboxylic acid metabolic process;cellular amine metabolic process;cellular amino acid biosynthetic process;cellular amino acid metabolic process;cellular biosynthetic process;cellular ketone metabolic process;cellular metabolic proc…	2.7.2.8	1.77358	2.12326	1.46395	0.452171	0.962535	0.927278	2.06049	1.72121	1.15416	0.825011	0.630697	1.61961	2.14673	1.86712	0.759489	0.331621	-0.686312	-1.28715	0.789257	0.368694	-0.553471	-1.30633	0.205743	0.70179	-0.220893	-0.423529
PP_1481	PP_1481	Q88MT7				2.12538	2.07625	0.425466	0.267181	0.373015	0.580919	2.80884	0.551896	-0.430478	1.95103	-0.43644	1.5068	2.22773	1.94981	0.252946	0.65737	-0.534877	-0.560726	0.406545	0.522626	-0.85155	-0.861413	0.0982673	0.826041	-0.230391	-0.242169
ppiB	PP_2903	Q88IU6	Peptidyl-prolyl cis-trans isomerase	cellular macromolecule metabolic process;cellular metabolic process;cellular process;cellular protein metabolic process;macromolecule metabolic process;metabolic process;primary metabolic process;protein folding;protein metabolic process	5.2.1.8	4.43095	4.0642	3.81259	0.980266	1.81381	0.904482	1.57075	3.51173	2.9356	1.5584	1.88697	1.65206	4.25997	3.63397	3.59074	0.0095	-2.78525	-6.90725	1.1116	0.15308	-1.434	-2.02932	0.770549	0.259421	-1.24434	-1.42088	BES_t0_VK
PP_1780	PP_1780	Q88LZ6		biosynthetic process;metabolic process		2.3299	2.49773	2.22157	2.86339	3.20581	2.01832	2.25304	2.1718	2.05198	2.68789	2.64563	2.86273	2.51303	2.23307	0.294627	0.663777	0.235407	0.547564	0.0764387	0.937336	-0.0458461	-0.147422	0.579921	0.51176	0.21388	0.793135
PP_4944	PP_4944	Q88D83		biosynthetic process;metabolic process		1.48731	1.40958	1.70829	1.85292	1.91289	1.67548	1.62707	1.81764	1.44701	2.5509	1.73045	2.34353	2.29986	2.30797	1.04686	0.399309	0.232027	1.10228	0.527741	0.497227	0.403453	0.924377	1.69474	0.0995862	0.635392	2.19609
accB	PP_0559	Q88QD5		biosynthetic process;carboxylic acid biosynthetic process;carboxylic acid metabolic process;cellular biosynthetic process;cellular ketone metabolic process;cellular lipid metabolic process;cellular metabolic process;cellular process;fatty acid biosynthetic process;fatty acid metabolic process;lipid biosynthetic process;lipid metabolic process;metabolic process;monocarboxylic acid metabolic proces…		2.20168	2.65556	2.29318	2.71922	3.25988	2.00994	3.00386	0.972466	0.403382	2.01909	2.24351	2.85116	2.45389	2.71279	0.479102	0.527342	0.364754	0.829817	1.1935	0.132761	-1.25183	-2.11089	0.398378	0.598397	0.181866	0.611117
PP_1068	PP_1068	Q88NY5				2.15198	2.57179	2.70856	2.15469	3.01871	2.66269	2.68813	1.14832	0.701617	3.12083	2.32997	2.04173	3.05181	2.64776	0.243658	0.732879	0.153612	0.434862	0.465846	0.493487	-0.820521	-0.952038	0.047927	0.930308	0.0403772	0.10293
nrdB	PP_1177	Q88NN0	Ribonucleoside-diphosphate reductase subunit beta	biosynthetic process;cellular biosynthetic process;cellular macromolecule biosynthetic process;cellular macromolecule metabolic process;cellular metabolic process;cellular nitrogen compound metabolic process;cellular process;deoxyribonucleoside diphosphate metabolic process;deoxyribonucleotide metabolic process;DNA metabolic process;DNA replication;macromolecule biosynthetic process;macromolecule…	1.17.4.1	2.52855	2.26513	1.09924	3.25662	2.98759	1.90669	3.32098	2.70292	2.36557	2.45862	1.98269	2.82566	3.17444	2.89475	0.81845	0.289712	0.903663	1.42346	0.532806	0.477558	0.544726	0.989439	0.759035	0.298241	0.755078	1.30896
PP_5206	PP_5206	Q88CH5				1.66851	2.03829	1.66358	1.1145	1.53037	2.19621	2.23239	0.410752	1.01382	2.84354	1.14908	0.47546	2.69022	2.35236	0.0217954	0.975175	-0.0217615	-0.0497681	0.189502	0.768851	-0.367421	-0.436425	0.0704827	0.879153	-0.123346	-0.171264
glcB	PP_0356	Q88QX8	Malate synthase G	acetyl-CoA catabolic process;acetyl-CoA metabolic process;carbohydrate metabolic process;carboxylic acid metabolic process;catabolic process;cellular aldehyde metabolic process;cellular carbohydrate metabolic process;cellular catabolic process;cellular ketone metabolic process;cellular metabolic process;cellular process;coenzyme catabolic process;coenzyme metabolic process;cofactor catabolic proc…	2.3.3.9	2.27734	2.37061	1.69528	0.568635	2.05645	2.37351	2.94106	1.817	1.7766	1.93786	1.3278	1.04516	2.96253	2.38962	0.0736879	0.89726	-0.129492	-0.178707	0.552824	0.524899	-0.270585	-0.854202	0.120893	0.799171	-0.183132	-0.27735
rplM	PP_1315	Q88N97	50S ribosomal protein L13	biosynthetic process;cellular biosynthetic process;cellular macromolecule biosynthetic process;cellular macromolecule metabolic process;cellular metabolic process;cellular process;cellular protein metabolic process;macromolecule biosynthetic process;macromolecule metabolic process;metabolic process;primary metabolic process;protein metabolic process;translation		3.17873	3.39837	3.16676	4.25011	4.75984	3.81132	3.88736	3.60367	3.47909	3.61861	3.02715	2.99621	2.94969	3.42479	1.77249	0.0663077	0.929204	2.5539	1.66415	0.227821	0.319172	1.70391	0.455613	0.598946	-0.148492	-0.608138
rpsK	PP_0477	P59374	30S ribosomal protein S11	biosynthetic process;cellular biosynthetic process;cellular macromolecule biosynthetic process;cellular macromolecule metabolic process;cellular metabolic process;cellular process;cellular protein metabolic process;macromolecule biosynthetic process;macromolecule metabolic process;metabolic process;primary metabolic process;protein metabolic process;translation		4.25278	4.10481	4.27946	5.30329	5.74782	3.41707	2.48997	2.58672	2.55808	0.358395	1.85247	1.86061	1.47391	0.728936	0.00991694	0.986599	0.0271855	0.0268083	1.48828	0.057546	-2.37795	-2.83075	3.45566	0	-2.73337	-6.54304	BES_tend_VK
PP_4203	PP_4203	Q88F95				1.50922	1.78825	2.33235	2.17611	2.69403	2.07848	2.2565	0.898482	0.209464	2.35876	2.22318	2.01002	2.18358	1.94903	0.792843	0.369906	0.424678	1.18513	0.458915	0.497518	-0.721037	-0.926598	0.434869	0.568329	0.214847	0.677967
PP_5395	PP_5395	Q88BY9				3.29887	3.04969	3.03539	2.9003	3.19473	3.35198	3.66275	2.28155	1.62341	3.63636	2.60868	2.586	3.50623	3.30912	0.308922	0.694412	0.149458	0.496201	0.440168	0.51554	-0.614208	-0.879048	0.165478	0.766355	-0.125472	-0.321826
asd	PP_1989	Q88LE4	Aspartate-semialdehyde dehydrogenase	amine biosynthetic process;amine metabolic process;aspartate family amino acid biosynthetic process;aspartate family amino acid metabolic process;biosynthetic process;branched chain family amino acid biosynthetic process;branched chain family amino acid metabolic process;carboxylic acid biosynthetic process;carboxylic acid metabolic process;cellular amine metabolic process;cellular amino acid bio…	1.2.1.11	2.96029	3.02531	2.80028	2.56577	2.51251	2.87302	3.35001	1.88729	2.10087	2.59264	2.52182	2.22228	3.49323	2.65877	0.169149	0.818996	-0.103301	-0.30922	1.54497	0.104432	-0.735027	-2.3022	0.252805	0.667364	-0.204604	-0.479397
PP_0396	PP_0396	P59351	UPF0229 protein PP_0396			1.96476	2.40148	2.12429	0.455562	1.49434	2.21066	2.46743	1.22715	0.468612	2.51014	1.19128	1.77612	2.78954	2.18622	0.404444	0.542186	-0.506513	-0.787254	0.553649	0.451309	-0.761543	-1.07366	0.164571	0.754813	-0.17772	-0.346715
PP_2310	PP_2310	Q88KI0				2.34825	1.68331	1.01265	0.667867	0.870679	1.50117	2.11135	0.33791	0.155665	2.25982	-0.467754	0.679252	2.16123	2.12916	0.328077	0.611902	-0.393638	-0.652133	0.419492	0.517615	-0.763605	-0.872018	0.278985	0.599452	-0.555931	-0.606806
rpsJ	PP_0453	Q88QN6	30S ribosomal protein S10	biosynthetic process;cellular biosynthetic process;cellular macromolecule biosynthetic process;cellular macromolecule metabolic process;cellular metabolic process;cellular process;cellular protein metabolic process;macromolecule biosynthetic process;macromolecule metabolic process;metabolic process;primary metabolic process;protein metabolic process;translation		4.98127	5.15811	5.16202	6.19695	5.93114	4.01771	3.73126	4.32899	4.13752	2.83875	3.17925	2.70061	2.82675	3.29129	0.0610129	0.912942	-0.131203	-0.153371	1.32155	0.10294	-1.33205	-2.3292	4.16884	0	-2.10099	-7.68258	BES_tend_VK
nuoC	PP_4121	Q88FH5	NADH-quinone oxidoreductase subunit C/D	establishment of localization;transport	1.6.99.5	2.39032	2.37213	2.51766	3.37925	3.46525	3.2844	2.96678	3.16489	2.95472	3.15961	2.99502	2.85977	3.26733	3.39302	2.83086	0.0232558	0.847221	3.61513	2.88471	0.0285455	0.666376	3.64206	2.26991	0.0459181	0.702085	2.81275	BES_t0_VK;BES_tend_VK;BES_texp_VK
PP_0507	PP_0507	Q88QI5				2.36856	1.50872	0.604236	2.19993	1.90383	1.65605	1.91293	1.89168	1.51061	1.81338	1.72265	2.38349	1.82037	1.6496	0.41445	0.5483	0.424348	0.777177	0.177907	0.790655	0.244717	0.393147	0.363417	0.554425	0.40019	0.702478
topA	PP_2139	Q88KZ9	DNA topoisomerase 1	cellular macromolecule metabolic process;cellular metabolic process;cellular nitrogen compound metabolic process;cellular process;DNA conformation change;DNA metabolic process;DNA topological change;macromolecule metabolic process;metabolic process;nitrogen compound metabolic process;nucleic acid metabolic process;nucleobase-containing compound metabolic process;primary metabolic process	5.99.1.2	1.54458	1.82717	1.37342	2.18193	2.72973	1.88003	1.93163	1.74459	1.19659	2.27441	1.90374	2.15873	2.26846	1.80473	1.18132	0.221841	0.599106	1.68597	0.175919	0.807505	0.156804	0.357908	1.35533	0.192832	0.45219	1.68043
PP_3988	PP_3988	Q88FU4				2.11347	1.99822	1.70784	2.29774	2.66814	1.70193	2.29991	1.81877	2.12238	2.76592	2.10766	1.8128	2.60854	2.24655	0.532969	0.518207	0.302086	0.845656	0.413591	0.604955	0.295845	0.731945	0.522402	0.51194	0.254044	0.793954
purE	PP_5336	Q88C47	N5-carboxyaminoimidazole ribonucleotide mutase	biosynthetic process;cellular biosynthetic process;cellular metabolic process;cellular nitrogen compound biosynthetic process;cellular nitrogen compound metabolic process;cellular process;'de novo' IMP biosynthetic process;heterocycle biosynthetic process;heterocycle metabolic process;IMP biosynthetic process;IMP metabolic process;metabolic process;nitrogen compound metabolic process;nucleobase-c…	5.4.99.18	2.16147	2.29811	1.65742	2.43096	2.43205	1.85571	2.46795	1.68656	1.39398	1.92406	2.19068	2.45183	2.34742	1.65141	0.482214	0.556238	0.257672	0.761043	0.679756	0.453937	-0.370798	-1.06581	0.175417	0.759382	0.121335	0.331289
phaA	PP_5003	Q88D25		biosynthetic process;butyrate biosynthetic process;butyrate metabolic process;carboxylic acid biosynthetic process;carboxylic acid metabolic process;cellular biosynthetic process;cellular ketone metabolic process;cellular lipid metabolic process;cellular metabolic process;cellular process;fatty acid biosynthetic process;fatty acid metabolic process;lipid biosynthetic process;lipid metabolic proce…		2.07279	1.90711	1.88208	1.14882	1.64917	2.44689	2.35002	1.53375	1.65666	2.63681	1.76309	1.42492	2.62207	2.48509	0.0525764	0.940435	-0.0552667	-0.118514	0.0107869	0.988562	-0.0115849	-0.0255118	0.130084	0.8044	0.119799	0.270384
dapB	PP_4725	Q88DU4	4-hydroxy-tetrahydrodipicolinate reductase	amine biosynthetic process;amine metabolic process;aspartate family amino acid biosynthetic process;aspartate family amino acid metabolic process;biosynthetic process;carboxylic acid biosynthetic process;carboxylic acid metabolic process;cellular amine metabolic process;cellular amino acid biosynthetic process;cellular amino acid metabolic process;cellular biosynthetic process;cellular ketone met…	1.17.1.8	2.90872	2.80507	2.64074	2.36585	2.90695	2.51179	3.2877	2.38948	1.99761	2.10323	1.80103	2.59528	1.92201	1.30816	0.0223123	0.977477	-0.0167731	-0.0473728	1.93796	0.0724058	-0.621406	-2.58191	1.38964	0.114316	-0.878224	-2.08867
PP_1210	PP_1210	Q88NJ7		biological regulation;cation homeostasis;cellular cation homeostasis;cellular chemical homeostasis;cellular homeostasis;cellular ion homeostasis;cellular iron ion homeostasis;cellular metal ion homeostasis;cellular process;chemical homeostasis;homeostatic process;ion homeostasis;iron ion homeostasis;metal ion homeostasis;regulation of biological quality;response to stimulus;response to stress		2.80931	2.81219	3.05718	2.37612	1.88623	3.36457	3.69847	1.56403	1.65273	3.22559	1.84267	1.75236	3.71055	3.82146	0.0421232	0.953478	-0.0615454	-0.101898	0.612907	0.419375	-0.745441	-1.15412	0.0574986	0.899158	-0.111132	-0.143073
clpP	PP_2300	Q88KJ0	ATP-dependent Clp protease proteolytic subunit		3.4.21.92	3.13143	3.23505	3.16761	3.60771	3.6423	3.30272	3.7092	3.02606	2.56418	3.55183	3.25558	3.46084	3.29145	3.59572	1.77902	0.187497	0.387452	1.84876	0.17236	0.816987	-0.130675	-0.337732	1.15867	0.358859	0.222867	1.13294
PP_4223	PP_4223	Q88F75		biosynthetic process;metabolic process		2.6291	2.63389	2.13621	1.96595	2.24132	2.35876	2.73088	2.70079	1.87609	3.11036	2.04919	2.74129	2.95657	2.57066	0.245346	0.737257	-0.142177	-0.426954	0.0853612	0.901449	0.0960117	0.192507	0.161047	0.775728	0.113026	0.307577
dapA	PP_1237	Q88NH2	4-hydroxy-tetrahydrodipicolinate synthase	amine biosynthetic process;amine metabolic process;aspartate family amino acid biosynthetic process;aspartate family amino acid metabolic process;biosynthetic process;carboxylic acid biosynthetic process;carboxylic acid metabolic process;cellular amine metabolic process;cellular amino acid biosynthetic process;cellular amino acid metabolic process;cellular biosynthetic process;cellular ketone met…	4.3.3.7	2.78914	2.86224	2.81447	2.38539	3.10216	2.79381	3.25063	1.61452	0.94953	2.48707	2.46893	2.59544	2.64083	2.44043	0.0976192	0.891297	0.0610456	0.186709	1.20029	0.141279	-1.13824	-2.0858	2.294	0.172725	-0.285541	-1.78407
rdgC	PP_1702	Q88M72	Recombination-associated protein RdgC	cellular macromolecule metabolic process;cellular metabolic process;cellular nitrogen compound metabolic process;cellular process;DNA metabolic process;DNA recombination;macromolecule metabolic process;metabolic process;nitrogen compound metabolic process;nucleic acid metabolic process;nucleobase-containing compound metabolic process;primary metabolic process		1.8518	1.85251	1.43339	1.93478	2.67261	0.992071	1.80638	1.55413	1.34382	1.81458	1.70308	2.17684	1.59162	1.96616	0.12129	0.846466	0.138896	0.265224	0.29448	0.740333	-0.141723	-0.480427	0.314395	0.658259	0.14686	0.498192
pgl	PP_1023	Q88P30		alcohol catabolic process;alcohol metabolic process;carbohydrate catabolic process;carbohydrate metabolic process;catabolic process;cellular carbohydrate catabolic process;cellular carbohydrate metabolic process;cellular metabolic process;cellular nitrogen compound metabolic process;cellular process;coenzyme metabolic process;cofactor metabolic process;glucose catabolic process;glucose metabolic …		4.91517	4.74453	4.94721	1.61406	1.91086	2.191	2.70896	3.55097	3.88658	1.54828	1.93844	2.02664	1.73277	2.14635	3.73523	0.0152	-2.76275	-7.26003	1.20195	0.112929	-1.87369	-2.25024	5.72785	0	-2.90792	-13.4732	BES_t0_VK;BES_tend_VK
cysS	PP_2905	Q88IU4	Cysteine--tRNA ligase	amine metabolic process;amino acid activation;carboxylic acid metabolic process;cellular amine metabolic process;cellular amino acid metabolic process;cellular ketone metabolic process;cellular macromolecule metabolic process;cellular metabolic process;cellular nitrogen compound metabolic process;cellular process;cysteinyl-tRNA aminoacylation;macromolecule metabolic process;metabolic process;ncRN…	6.1.1.16	1.78909	1.70683	1.48229	1.03187	1.02482	1.31991	1.52429	2.30879	1.90367	2.08431	2.15748	2.3449	2.39509	2.27821	1.35393	0.231807	-0.434179	-1.65389	1.37884	0.21149	0.43952	1.76668	2.88505	0.0304615	0.634518	3.20642	BES_tend_VK
ntrC	PP_5048	Q88CY1		biological regulation;biosynthetic process;cellular biosynthetic process;cellular macromolecule biosynthetic process;cellular macromolecule metabolic process;cellular metabolic process;cellular nitrogen compound metabolic process;cellular process;macromolecule biosynthetic process;macromolecule metabolic process;metabolic process;nitrogen compound metabolic process;nucleic acid metabolic process;…		2.30346	2.22536	2.16573	1.77575	2.15103	1.81453	2.18024	1.61688	1.3416	2.66399	1.51596	1.80136	2.47495	2.40054	0.942294	0.405946	-0.251128	-1.08526	0.369368	0.61986	-0.357362	-0.707929	0.269159	0.664935	-0.183316	-0.485617
fpvA	PP_4217	Q88F81		cation transport;establishment of localization;ion transport;iron chelate transport;iron ion transport;metal ion transport;siderophore transport;transition metal ion transport;transport		2.34362	2.41774	2.1564	2.78523	2.89066	2.32964	2.7245	3.3424	3.72112	2.56047	2.03837	2.60299	2.61253	3.1471	1.19408	0.279231	0.376591	1.45454	1.20959	0.16061	0.90208	2.00258	0.475715	0.516025	0.294329	0.78356
cynT	PP_0100	Q88RM9	Carbonic anhydrase	carbon utilization	4.2.1.1	2.35558	2.58897	2.32923	2.46952	2.99961	2.9061	3.17564	2.5263	2.32317	2.89297	2.46224	2.66835	3.07959	3.07609	1.22596	0.246864	0.463121	1.59343	0.348401	0.715815	0.15622	0.546145	1.01337	0.287243	0.396971	1.34717
nuoB	PP_4120	Q88FH6	NADH-quinone oxidoreductase subunit B	establishment of localization;transport	1.6.99.5	2.49608	2.87074	2.93185	2.91554	3.78359	3.42547	3.15033	3.43686	4.24904	3.57612	3.2418	3.06411	2.81323	3.09492	1.11412	0.248239	0.552509	1.58492	1.58863	0.0740381	0.987782	2.5632	0.909055	0.361554	0.287293	1.12593
vacB	PP_4880	Q88DE6	Ribonuclease R		3.1.13.1	2.40018	1.82682	1.99646	2.82228	2.98278	2.40669	2.4978	2.08952	1.83167	2.71936	2.38323	2.23789	2.73696	2.64223	1.42776	0.170205	0.602903	1.91882	0.167134	0.817824	0.139035	0.336051	1.0809	0.254406	0.425593	1.43358
PP_0855	PP_0855	Q88PJ5				0.584909	1.2319	1.42752	1.29738	2.46597	1.46968	1.0923	1.34028	0.705842	2.02619	1.76297	1.94331	1.40767	1.49343	0.543296	0.458461	0.49989	0.963444	0.236857	0.739632	0.275996	0.494219	1.10735	0.214287	0.570403	1.59288
rpmD	PP_0472	Q88QL7	50S ribosomal protein L30	biosynthetic process;cellular biosynthetic process;cellular macromolecule biosynthetic process;cellular macromolecule metabolic process;cellular metabolic process;cellular process;cellular protein metabolic process;macromolecule biosynthetic process;macromolecule metabolic process;metabolic process;primary metabolic process;protein metabolic process;translation		3.67476	4.07216	5.58582	5.28197	6.65851	5.28591	5.08766	4.47307	4.2386	4.86319	4.82455	4.05457	3.98179	3.69541	0.850387	0.266055	1.13427	1.51359	0.0452096	0.958274	0.0807068	0.113666	0.213211	0.678396	-0.305164	-0.459168
serS	PP_4000	Q88FT2	Serine--tRNA ligase	amine biosynthetic process;amine metabolic process;amino acid activation;biosynthetic process;carboxylic acid biosynthetic process;carboxylic acid metabolic process;cellular amine metabolic process;cellular amino acid biosynthetic process;cellular amino acid metabolic process;cellular biosynthetic process;cellular ketone metabolic process;cellular macromolecule metabolic process;cellular metaboli…	6.1.1.11	2.32699	2.41926	3.06676	2.8507	3.19884	3.04018	2.96122	3.21272	2.85932	3.17353	2.84023	3.15474	3.32494	3.16212	0.94513	0.330174	0.408397	1.30429	0.859794	0.363145	0.47752	1.33304	1.13302	0.222496	0.516171	1.57041
ppk	PP_5217	Q88CG4	Polyphosphate kinase	biosynthetic process;cellular biosynthetic process;cellular metabolic process;cellular process;metabolic process;phosphate-containing compound metabolic process;phosphorus metabolic process;polyphosphate biosynthetic process;polyphosphate metabolic process	2.7.4.1	2.39023	2.47011	2.02909	2.3048	1.91263	1.75041	2.09345	1.73435	1.63084	2.21331	1.6294	1.94727	2.15071	2.27243	0.741811	0.445069	-0.281152	-1.00026	0.906602	0.358058	-0.436973	-1.34481	0.697193	0.416697	-0.29652	-0.983987
	PP_1157;PP_3365	Q877U6				1.67286	1.7504	1.47445	2.38594	2.47085	1.35292	1.98773	2.61184	1.53787	2.31751	2.18927	2.30564	2.12347	2.3127	0.627612	0.434964	0.416791	1.01817	0.723798	0.400643	0.523173	1.21449	2.99091	0.030697	0.600202	3.1963	BES_tend_VK
aceA	PP_4116	Q88FI0		carboxylic acid metabolic process;cellular ketone metabolic process;cellular metabolic process;cellular process;metabolic process;organic acid metabolic process;oxoacid metabolic process;small molecule metabolic process		1.99414	1.92122	1.92806	2.69803	3.18802	2.68564	2.73484	2.39245	2.02921	3.00061	2.03648	1.84253	2.87829	2.80799	2.76167	0.0235506	0.878827	3.59609	0.860655	0.355116	0.526289	1.36938	0.665584	0.380646	0.443521	1.07325	BES_t0_VK
PP_5020	PP_5020	Q88D09				1.59144	1.83741	1.70454	1.86212	2.28908	2.03097	1.83364	1.93406	1.44735	2.37348	1.79509	1.77325	2.35397	2.53105	1.06537	0.350657	0.292821	1.23422	0.304745	0.715592	0.207163	0.549866	0.824415	0.338194	0.402208	1.19507
rmlB	PP_1785	Q88LZ1	dTDP-glucose 4,6-dehydratase	cellular metabolic process;cellular nitrogen compound metabolic process;cellular process;metabolic process;nitrogen compound metabolic process;nucleobase-containing compound metabolic process;nucleotide-sugar metabolic process;primary metabolic process	4.2.1.46	1.64833	1.66759	1.56734	1.99546	2.29435	2.21131	2.38691	3.63878	3.08589	1.79523	2.09693	2.23397	2.48314	3.20653	2.67296	0.0391278	0.594253	2.93895	1.0408	0.184703	1.21221	1.87339	1.51625	0.0965286	0.877387	2.22981	BES_t0_VK
bamB	PP_0856	Q88PJ4	Outer membrane protein assembly factor BamB	cellular component assembly;cellular component assembly at cellular level;cellular component organization;cellular component organization at cellular level;cellular component organization or biogenesis;cellular component organization or biogenesis at cellular level;cellular localization;cellular macromolecule localization;cellular membrane organization;cellular process;cellular protein localizati…		2.36501	1.89401	1.90598	2.20561	2.47701	1.93746	2.03469	2.39487	2.48633	2.05543	1.82493	1.8804	2.00971	1.76282	0.226575	0.773983	0.108692	0.373796	0.562336	0.530386	0.257207	0.848794	0.595898	0.530152	-0.185534	-0.76084
fabB	PP_4175	Q88FC3				4.08304	3.52434	3.76043	4.3321	3.63676	3.47054	4.0442	2.98945	2.95286	3.99683	3.05897	3.44027	4.25877	3.3347	0.111896	0.875077	0.0816299	0.221881	0.557989	0.476838	-0.476222	-0.995355	0.335557	0.597075	-0.266096	-0.613098
trpS	PP_1311	Q88NA1	Tryptophan--tRNA ligase	amine metabolic process;amino acid activation;carboxylic acid metabolic process;cellular amine metabolic process;cellular amino acid metabolic process;cellular ketone metabolic process;cellular macromolecule metabolic process;cellular metabolic process;cellular nitrogen compound metabolic process;cellular process;macromolecule metabolic process;metabolic process;ncRNA metabolic process;nitrogen c…	6.1.1.2	1.85717	1.5545	0.234752	1.03679	1.31236	0.614069	1.97321	1.72764	1.18665	0.529288	0.379055	1.88611	1.25425	1.1936	0.0116071	0.98644	0.0186299	0.0292834	0.0378055	0.963574	-0.0676191	-0.0956773	0.0227023	0.966651	-0.0372236	-0.0568838
ansB	PP_2453	Q88K39	Glutaminase-asparaginase	amine metabolic process;asparagine metabolic process;aspartate family amino acid metabolic process;carboxylic acid metabolic process;cellular amine metabolic process;cellular amino acid metabolic process;cellular ketone metabolic process;cellular metabolic process;cellular nitrogen compound metabolic process;cellular process;metabolic process;nitrogen compound metabolic process;organic acid metab…	3.5.1.38	2.89515	2.92483	2.71534	1.6226	1.60187	2.24129	3.03565	1.82835	1.1079	2.49714	0.953136	1.48928	2.70626	2.26035	0.871494	0.287057	-0.719755	-1.42989	1.1958	0.150267	-1.03398	-2.04168	1.06367	0.178734	-0.992853	-1.75401
lpxC	PP_1343	Q88N71	UDP-3-O-[3-hydroxymyristoyl] N-acetylglucosamine deacetylase	biosynthetic process;cellular biosynthetic process;cellular lipid metabolic process;cellular metabolic process;cellular process;glycolipid biosynthetic process;glycolipid metabolic process;lipid A biosynthetic process;lipid A metabolic process;lipid biosynthetic process;lipid metabolic process;membrane lipid biosynthetic process;membrane lipid metabolic process;metabolic process;organophosphate m…	3.5.1.-	1.46171	1.25137	1.12986	0.938798	1.20746	0.970613	1.14148	2.56812	2.1703	0.894814	1.15707	1.47286	1.3202	2.08729	0.95471	0.43347	-0.216389	-1.02111	0.508445	0.485075	0.596769	0.972048	0.388017	0.579341	0.228379	0.645721
pmbA	PP_0942	Q88PA8				1.38462	1.29121	0.531919	0.712249	1.5618	0.53162	1.93783	1.70733	0.727362	1.39347	0.546743	1.56976	1.93099	1.57274	0.0920171	0.880456	0.116629	0.209079	0.201605	0.778389	0.206808	0.417412	0.3378	0.580186	0.335812	0.64683
fabG	PP_1914	Q88LL6		biosynthetic process;carboxylic acid biosynthetic process;carboxylic acid metabolic process;cellular biosynthetic process;cellular ketone metabolic process;cellular lipid metabolic process;cellular metabolic process;cellular process;fatty acid biosynthetic process;fatty acid metabolic process;lipid biosynthetic process;lipid metabolic process;metabolic process;monocarboxylic acid metabolic proces…		3.79522	3.56156	4.18999	4.26441	4.7765	4.09503	3.80565	4.36433	5.2204	3.5676	3.845	3.7661	3.04067	4.19075	0.630521	0.444529	0.386478	1.00192	0.450675	0.515234	0.535192	0.875572	0.162624	0.764255	-0.13829	-0.325814
tolC	PP_4519	Q88EE6				1.30522	1.21753	-0.511638	2.6367	2.91596	0.846651	1.79567	2.77714	2.92811	1.61245	0.41974	1.03658	2.16397	2.74247	0.913829	0.235874	1.37837	1.63897	1.15055	0.127148	1.76886	2.1493	0.522987	0.39949	0.920319	1.02697
pyrC	PP_4999	Q88D29	Dihydroorotase	biosynthetic process;cellular biosynthetic process;cellular metabolic process;cellular nitrogen compound biosynthetic process;cellular nitrogen compound metabolic process;cellular process;'de novo' UMP biosynthetic process;heterocycle biosynthetic process;heterocycle metabolic process;metabolic process;nitrogen compound metabolic process;nucleobase-containing compound biosynthetic process;nucleob…	3.5.2.3	1.4258	1.63214	1.61281	1.64769	2.01748	1.82479	2.02435	1.04955	0.830836	2.28464	1.68016	1.97595	1.96838	1.7309	1.36261	0.278057	0.321662	1.4644	0.13602	0.832457	-0.168574	-0.302465	1.33302	0.284134	0.28193	1.36108
tyrS	PP_0436	Q88QQ2	Tyrosine--tRNA ligase	amine metabolic process;amino acid activation;carboxylic acid metabolic process;cellular amine metabolic process;cellular amino acid metabolic process;cellular ketone metabolic process;cellular macromolecule metabolic process;cellular metabolic process;cellular nitrogen compound metabolic process;cellular process;macromolecule metabolic process;metabolic process;ncRNA metabolic process;nitrogen c…	6.1.1.1	2.08365	2.22661	2.37986	3.03728	3.27711	2.31684	2.62044	3.08902	2.70483	2.8112	3.20447	3.02267	2.83556	2.56582	1.11077	0.242116	0.582873	1.60574	1.95419	0.0712245	0.638305	2.62743	1.9139	0.0753846	0.677085	2.44805
PP_3106	PP_3106	Q88I93				1.24811	1.0553	-1.21718	1.00509	0.935132	-0.742226	1.36703	1.54401	0.665045	0.934533	-0.963444	1.61064	1.11953	1.33399	0.119159	0.829726	0.27918	0.289189	0.340371	0.604025	0.685786	0.734886	0.164245	0.722187	0.413104	0.389456
icd	PP_4011	Q88FS2	Isocitrate dehydrogenase [NADP]	acetyl-CoA catabolic process;acetyl-CoA metabolic process;carbohydrate metabolic process;carboxylic acid metabolic process;catabolic process;cellular aldehyde metabolic process;cellular carbohydrate metabolic process;cellular catabolic process;cellular ketone metabolic process;cellular metabolic process;cellular process;coenzyme catabolic process;coenzyme metabolic process;cofactor catabolic proc…	1.1.1.42	4.0774	4.30602	4.64667	4.06029	4.68426	4.55829	4.37507	3.4987	4.31237	4.27208	3.8635	4.02859	3.98278	4.465	0.134311	0.864725	0.0761158	0.244121	0.43279	0.590207	-0.315647	-0.765804	0.569541	0.487333	-0.258397	-0.838652
obg	PP_0690	Q88Q08	GTPase Obg			0.958586	0.547348	-0.579341	1.39827	1.54056	0.407301	0.88513	2.14024	1.19565	0.973635	0.763896	2.25055	0.960023	1.29086	0.725855	0.337078	0.748951	1.26638	0.903296	0.244328	1.12765	1.65237	0.901821	0.224688	1.00747	1.55488
lepA	PP_1431	Q88MY7	Elongation factor 4	biological regulation;positive regulation of biological process;positive regulation of biosynthetic process;positive regulation of cellular biosynthetic process;positive regulation of cellular metabolic process;positive regulation of cellular process;positive regulation of cellular protein metabolic process;positive regulation of macromolecule biosynthetic process;positive regulation of macromole…	3.6.5.n1	1.37532	1.31411	-0.385578	1.50384	1.57816	0.184154	1.40058	1.96302	1.27779	0.814715	0.846658	2.03246	1.44999	1.26821	0.260564	0.662031	0.398733	0.55336	0.366067	0.590276	0.58389	0.761759	0.503617	0.429792	0.631379	0.951265
PP_3325	PP_3325	Q88HM8		cation transport;establishment of localization;ion transport;iron chelate transport;iron ion transport;metal ion transport;siderophore transport;transition metal ion transport;transport		0.324644	0.895603	0.895463	2.17429	2.98447	1.92977	1.84255	3.20776	3.5143	2.14794	1.75205	1.34042	2.28173	3.02952	2.15636	0.0254694	1.52753	3.42021	2.10756	0.0220308	2.25143	4.0524	1.539	0.0727421	1.39569	2.49309	BES_t0_VK;BES_texp_VK
tpx	PP_3587	Q88GY0	Probable thiol peroxidase	biological regulation;cell redox homeostasis;cellular homeostasis;cellular process;homeostatic process;regulation of biological process;regulation of biological quality;regulation of cellular process	1.11.1.-	3.86287	4.08991	2.48784	0.535255	0.0789804	0.169183	2.36583	2.79561	2.03337	0.0824665	-1.16512	0.214292	2.67855	2.20492	1.78385	0.0297143	-2.6929	-3.13375	0.904929	0.214663	-1.84306	-1.7547	1.10001	0.123542	-2.49705	-2.01902	BES_t0_VK
PP_0168	PP_0168	Q88RG2		cell communication;cellular process		1.65552	1.70968	1.50799	0.0678436	0.58122	1.67194	2.2273	-0.045585	0.415126	2.49086	-0.135499	-0.122797	2.26453	1.74864	0.35271	0.584667	-0.487321	-0.709835	0.357023	0.58947	-0.670929	-0.760309	0.400432	0.500582	-0.685679	-0.81456
gcvT-1	PP_0986	Q88P67	Aminomethyltransferase	amine catabolic process;amine metabolic process;carboxylic acid catabolic process;carboxylic acid metabolic process;catabolic process;cellular amine metabolic process;cellular amino acid catabolic process;cellular amino acid metabolic process;cellular catabolic process;cellular ketone metabolic process;cellular metabolic process;cellular nitrogen compound metabolic process;cellular process;glycin…	2.1.2.10	2.78744	2.88357	3.01078	-0.190209	0.203496	1.28192	1.83317	2.81505	2.42582	1.13338	1.04823	0.482523	2.29953	2.14804	1.89467	0.030386	-2.11183	-3.21407	0.682574	0.390541	-0.769176	-1.25609	1.36231	0.0932218	-1.39935	-2.25463	BES_t0_VK
rplT	PP_2468	Q88K24	50S ribosomal protein L20	biosynthetic process;cellular biosynthetic process;cellular component assembly;cellular component assembly at cellular level;cellular component organization;cellular component organization at cellular level;cellular component organization or biogenesis;cellular component organization or biogenesis at cellular level;cellular macromolecular complex assembly;cellular macromolecular complex subunit o…		2.98934	2.82222	3.50043	5.06615	5.4869	4.45416	3.76912	3.93779	3.87119	3.66965	3.5379	2.60756	4.03991	3.89729	1.69242	0.051302	1.59009	2.76781	1.5208	0.112161	0.722215	2.26151	0.438588	0.506222	0.416671	0.80491
yajC	PP_0834	Q88PL6				1.85331	3.00035	3.28329	3.949	4.36089	3.70044	3.11874	2.47369	2.57912	4.13917	4.14057	3.62167	3.71882	3.2652	1.12345	0.187545	1.06995	1.85191	0.194632	0.766212	0.351677	0.443145	1.15718	0.150681	0.974248	1.86177
argH	PP_0184	P59618	Argininosuccinate lyase	amine biosynthetic process;amine metabolic process;arginine biosynthetic process;arginine biosynthetic process via ornithine;arginine metabolic process;biosynthetic process;carboxylic acid biosynthetic process;carboxylic acid metabolic process;cellular amine metabolic process;cellular amino acid biosynthetic process;cellular amino acid metabolic process;cellular biosynthetic process;cellular keto…	4.3.2.1	1.87013	1.77297	1.85502	2.37064	2.6119	1.83094	2.35049	2.18779	2.28771	1.6062	1.63217	1.87732	2.01319	1.90731	1.17564	0.255818	0.458284	1.54717	0.380913	0.669353	0.194527	0.618295	0.0907119	0.909381	0.024793	0.12483
PP_3382	PP_3382	Q88HH6				1.15516	1.31503	0.72392	1.70015	1.57299	-0.028189	1.10643	0.704232	0.162379	1.07397	0.441217	1.30937	0.697716	1.25437	0.0159089	0.981988	0.0231409	0.0393401	0.586087	0.477108	-0.417845	-0.999206	0.18467	0.748515	-0.139036	-0.355033
zipA	PP_4275	Q88F24	Cell division protein ZipA homolog	barrier septum formation;cellular component assembly;cellular component assembly at cellular level;cellular component organization;cellular component organization at cellular level;cellular component organization or biogenesis;cellular component organization or biogenesis at cellular level;cellular process;cytokinetic process		2.35206	2.2955	1.80596	2.38519	2.32183	1.70388	2.21633	2.01624	1.85626	2.6593	1.85984	2.42265	2.4125	2.11228	0.00801997	0.992156	0.00563474	0.0168817	0.0292028	0.970782	0.0260941	0.0651586	0.0842774	0.885478	0.0506452	0.160465
PP_4221	PP_4221	Q88F77				2.57712	2.16303	0.719274	1.23493	1.96801	0.765236	1.98787	1.39214	0.881449	1.95609	0.049624	1.72195	2.22448	1.63562	0.223047	0.704437	-0.330799	-0.480419	0.253026	0.713929	-0.409916	-0.551733	0.224136	0.658971	-0.41189	-0.496397
nadE	PP_4869	Q88DF6	NH(3)-dependent NAD(+) synthetase	biosynthetic process;cellular biosynthetic process;cellular metabolic process;cellular nitrogen compound biosynthetic process;cellular nitrogen compound metabolic process;cellular process;coenzyme biosynthetic process;coenzyme metabolic process;cofactor biosynthetic process;cofactor metabolic process;heterocycle biosynthetic process;heterocycle metabolic process;metabolic process;NAD biosynthetic…	6.3.1.5	2.19875	2.36089	1.63098	-0.804782	-0.0154257	1.03251	1.76257	1.65153	1.16145	1.17688	0.938182	0.442304	2.5648	2.01063	1.13402	0.156756	-1.56982	-1.97479	1.25853	0.17058	-0.733588	-1.96372	0.41474	0.499975	-0.574561	-0.816671
PP_0750	PP_0750	Q88PU8				3.52167	2.96571	3.07552	3.32235	3.45684	2.71278	3.20709	1.40723	1.46634	2.48788	2.95495	2.95984	2.73359	2.75761	0.0181297	0.98359	-0.0128732	-0.0379847	1.64007	0.0544204	-1.40049	-2.85927	1.04973	0.30318	-0.336138	-1.29443
arcC	PP_0999	Q88P54	Carbamate kinase	amine metabolic process;arginine metabolic process;carboxylic acid metabolic process;cellular amine metabolic process;cellular amino acid metabolic process;cellular ketone metabolic process;cellular metabolic process;cellular nitrogen compound metabolic process;cellular process;glutamine family amino acid metabolic process;metabolic process;nitrogen compound metabolic process;organic acid metabol…		3.49545	2.90302	1.93368	-0.392262	-0.322362	2.91998	3.87713	1.19364	0.42676	3.60926	-0.905234	0.844232	4.01811	4.00703	0.40094	0.512491	-1.25676	-0.861895	0.414434	0.509063	-1.03416	-0.890382	0.206872	0.660226	-0.78635	-0.49346
algY	PP_1430	Q88MY8				1.17839	1.40482	1.58626	0.756231	1.44445	1.68187	2.0207	0.8203	0.144933	1.65871	1.18527	1.3685	1.39604	1.84199	0.0938557	0.885667	0.0859886	0.199301	0.495724	0.494994	-0.515175	-0.930841	0.110952	0.856417	0.0581287	0.198903
PP_0864	PP_0864	Q88PI6		amine biosynthetic process;amine metabolic process;biosynthetic process;cellular amine metabolic process;cellular biogenic amine biosynthetic process;cellular biogenic amine metabolic process;cellular biosynthetic process;cellular metabolic process;cellular nitrogen compound biosynthetic process;cellular nitrogen compound metabolic process;cellular process;metabolic process;nitrogen compound meta…		1.73246	1.70412	1.58877	1.04568	0.976518	1.12328	1.65423	2.62541	2.34374	1.68611	1.55325	2.25162	2.10539	2.13382	1.29037	0.227893	-0.475189	-1.65964	0.899439	0.327704	0.543301	1.4232	0.872691	0.346121	0.3359	1.16625
fadB	PP_2136	Q88L02	3-hydroxyacyl-CoA dehydrogenase;Enoyl-CoA hydratase/Delta(3)-cis-Delta(2)-trans-enoyl-CoA isomerase/3-hydroxybutyryl-CoA epimerase;Fatty acid oxidation complex subunit alpha	carboxylic acid catabolic process;carboxylic acid metabolic process;catabolic process;cellular catabolic process;cellular ketone metabolic process;cellular lipid catabolic process;cellular lipid metabolic process;cellular metabolic process;cellular process;fatty acid beta-oxidation;fatty acid catabolic process;fatty acid metabolic process;fatty acid oxidation;lipid catabolic process;lipid metabol…	1.1.1.35;4.2.1.17;5.1.2.3;5.3.3.8	1.97765	1.83536	1.02796	1.93181	2.26939	1.24614	2.11328	1.03895	0.696376	2.19134	2.12148	2.76237	1.8674	1.43275	0.317327	0.640128	0.276495	0.59608	0.219812	0.743954	-0.304767	-0.475988	0.466562	0.484765	0.432346	0.845225
PP_1776	PP_1776	Q88M00		biosynthetic process;carbohydrate biosynthetic process;carbohydrate metabolic process;macromolecule biosynthetic process;macromolecule metabolic process;metabolic process;polysaccharide biosynthetic process;polysaccharide metabolic process;primary metabolic process		1.49177	1.16568	1.20699	1.82836	1.61244	1.63166	1.77855	2.29144	1.93132	1.69523	1.49852	1.80491	2.1623	2.06886	1.97907	0.137573	0.424604	2.0553	1.56378	0.110823	0.684513	2.27119	1.53994	0.123104	0.595498	2.01133
trpA	PP_0082	Q88RP7	Tryptophan synthase alpha chain		4.2.1.20	3.54549	3.60412	3.60702	0.637817	0.120713	0.0704972	1.64563	3.27441	2.50856	-0.587867	0.421562	0.582323	2.1135	2.09427	2.99582	0.0166316	-2.96688	-5.56803	0.717795	0.318447	-1.85385	-1.44737	2.05398	0.0215146	-2.28263	-3.51812	BES_t0_VK;BES_tend_VK
PP_3787	PP_3787	Q88GD7		biosynthetic process;carboxylic acid biosynthetic process;carboxylic acid metabolic process;cellular biosynthetic process;cellular ketone metabolic process;cellular lipid metabolic process;cellular metabolic process;cellular process;fatty acid biosynthetic process;fatty acid metabolic process;lipid biosynthetic process;lipid metabolic process;metabolic process;monocarboxylic acid metabolic proces…		1.42802	1.36528	-0.022931	0.963941	1.49807	0.545814	1.84686	3.02264	2.91252	2.11848	1.3674	2.0984	2.31564	2.5506	0.220259	0.712957	0.290215	0.466576	1.47739	0.0641505	1.76109	2.6986	1.17028	0.138356	1.15955	1.93723
PP_5267	PP_5267	Q88CB4				3.14552	3.57725	3.70073	2.04086	3.03635	3.8709	3.72811	0.135537	0.109589	4.14755	2.83466	2.3903	3.69955	3.2524	0.237851	0.694591	-0.305442	-0.497371	0.675094	0.349344	-2.01027	-1.38429	0.543237	0.439973	-0.430271	-0.934242
bamD	PP_0622	Q88Q73	Outer membrane protein assembly factor BamD	cellular component assembly;cellular component assembly at cellular level;cellular component organization;cellular component organization at cellular level;cellular component organization or biogenesis;cellular component organization or biogenesis at cellular level;cellular localization;cellular macromolecule localization;cellular membrane organization;cellular process;cellular protein localizati…		3.54003	3.51575	3.68365	2.51702	2.44199	1.48331	1.67964	1.78726	0.854495	1.75626	1.76168	1.76634	1.66644	1.63655	2.3622	0.0228	-1.54932	-3.74246	2.61472	0.0102857	-2.1138	-5.15135	6.24279	0	-1.87206	-11.7924	BES_t0_VK;BES_tend_VK;BES_texp_VK
rpsU	PP_0389	P0A165	30S ribosomal protein S21	biosynthetic process;cellular biosynthetic process;cellular macromolecule biosynthetic process;cellular macromolecule metabolic process;cellular metabolic process;cellular process;cellular protein metabolic process;macromolecule biosynthetic process;macromolecule metabolic process;metabolic process;primary metabolic process;protein metabolic process;translation		4.52621	4.58419	4.58873	5.1176	6.03173	3.58726	3.56139	-0.769679	-0.142406	0.879574	1.2586	1.20648	0.125905	-0.160962	0.0037433	0.994129	0.00811946	0.00992287	3.16684	0.00564706	-4.57721	-7.87758	3.58087	0	-3.95887	-7.42647	BES_tend_VK;BES_texp_VK
lon-1	PP_1443	Q88MX5	Lon protease	cellular process;cellular response to stimulus;cellular response to stress;macromolecule metabolic process;metabolic process;misfolded or incompletely synthesized protein catabolic process;primary metabolic process;protein metabolic process;proteolysis;proteolysis involved in cellular protein catabolic process;response to stimulus;response to stress	3.4.21.53	1.0882	0.993786	1.1922	1.81659	1.77792	2.02423	1.01466	2.33473	1.85262	2.03414	1.42212	1.94176	1.71269	1.83949	1.0635	0.255492	0.566956	1.54835	2.53199	0.0246667	0.982435	3.90146	2.19632	0.0602062	0.637621	2.64026	BES_texp_VK
rhlE	PP_4980	Q88D48	ATP-dependent RNA helicase RhlE	cellular component assembly;cellular component assembly at cellular level;cellular component organization;cellular component organization at cellular level;cellular component organization or biogenesis;cellular component organization or biogenesis at cellular level;cellular macromolecular complex assembly;cellular macromolecular complex subunit organization;cellular process;macromolecular complex…	3.6.4.13	1.73378	1.70053	1.68631	2.63432	2.70535	1.61536	1.43678	2.48012	2.04448	2.40109	2.06978	2.33353	1.76351	2.08786	0.436479	0.539836	0.39108	0.79231	1.95426	0.0743923	0.601691	2.5633	1.30268	0.241311	0.356796	1.49518
proC-2	PP_5095	Q88CT5	Pyrroline-5-carboxylate reductase	amine biosynthetic process;amine metabolic process;biosynthetic process;carboxylic acid biosynthetic process;carboxylic acid metabolic process;cellular amine metabolic process;cellular amino acid biosynthetic process;cellular amino acid metabolic process;cellular biosynthetic process;cellular ketone metabolic process;cellular metabolic process;cellular nitrogen compound biosynthetic process;cellu…	1.5.1.2	2.81844	2.6376	2.53321	2.43318	2.45393	1.83235	2.2205	3.07294	3.93088	1.9741	2.23107	2.59634	2.17695	2.43205	1.16855	0.269287	-0.428093	-1.50569	0.225029	0.740128	0.329558	0.490126	1.14357	0.301348	-0.303979	-1.30168
iscS	PP_0842	Q88PK8	Cysteine desulfurase IscS	amine metabolic process;carboxylic acid metabolic process;cellular amine metabolic process;cellular amino acid metabolic process;cellular ketone metabolic process;cellular metabolic process;cellular nitrogen compound metabolic process;cellular process;cysteine metabolic process;metabolic process;nitrogen compound metabolic process;organic acid metabolic process;oxoacid metabolic process;primary m…	2.8.1.7	2.93039	1.82007	1.60143	2.79903	2.87392	1.20435	2.14378	2.44649	1.97736	2.77582	3.04004	2.97727	2.836	2.33103	0.0866248	0.883337	0.137973	0.205118	0.235271	0.739111	0.282593	0.493907	0.838791	0.279533	0.678793	1.37606
PP_0188	PP_0188	Q88RE3				1.44206	1.11728	1.32127	1.85632	2.10703	1.92317	1.55049	1.9368	1.43658	2.29007	1.18077	1.31311	2.16254	2.09878	1.79667	0.105426	0.565714	2.19037	1.05322	0.25083	0.594279	1.62765	0.578709	0.428324	0.395262	0.95451
cspA-2	PP_2463	Q88K29		biological regulation;biosynthetic process;cellular biosynthetic process;cellular macromolecule biosynthetic process;cellular macromolecule metabolic process;cellular metabolic process;cellular nitrogen compound metabolic process;cellular process;macromolecule biosynthetic process;macromolecule metabolic process;metabolic process;nitrogen compound metabolic process;nucleic acid metabolic process;…		6.58744	6.71697	6.98244	4.5185	4.98539	3.50519	4.02535	1.08582	0.640406	2.93945	3.41211	3.00491	3.03205	2.83401	2.86967	0.0104706	-2.50368	-5.11708	2.72716	0.00505263	-5.20706	-6.4009	5.3653	0	-3.69152	-13.4728	BES_t0_VK;BES_tend_VK;BES_texp_VK
cysD	PP_1303	Q88NA9	Sulfate adenylyltransferase subunit 2	biosynthetic process;cellular biosynthetic process;cellular metabolic process;cellular process;hydrogen sulfide biosynthetic process;hydrogen sulfide metabolic process;metabolic process;oxidation-reduction process;sulfate assimilation;sulfate reduction;sulfur compound biosynthetic process;sulfur compound metabolic process	2.7.7.4	0.875797	1.51204	1.13542	2.77794	3.02568	0.737642	2.00553	2.42614	2.26067	2.10051	2.15766	2.22712	2.28483	2.35195	0.7304	0.325803	0.96228	1.32176	2.20081	0.0311765	1.08802	3.54119	2.94117	0.0125556	1.08097	4.12425	BES_tend_VK;BES_texp_VK
ychF	PP_0719	Q88PX9	Ribosome-binding ATPase YchF			1.80334	1.38754	1.24047	0.471326	1.20492	0.232355	1.00684	2.32501	1.67654	2.00277	1.72149	1.9518	2.08444	1.97774	1.24723	0.18698	-0.748254	-1.85648	0.975344	0.30543	0.524326	1.49	1.38269	0.186879	0.456752	1.70752
PP_3095	PP_3095	Q88IA4		macromolecule metabolic process;metabolic process;primary metabolic process;protein metabolic process		1.4361	1.49134	-0.255093	1.40409	1.53099	0.386236	0.487022	1.47852	0.574939	1.53547	0.738081	1.93836	1.05787	1.08248	0.0352191	0.95688	0.0613006	0.0880475	0.177944	0.785126	0.305525	0.406199	0.218433	0.670194	0.313412	0.469309
proA	PP_4811	Q88DL4	Gamma-glutamyl phosphate reductase	amine biosynthetic process;amine metabolic process;biosynthetic process;carboxylic acid biosynthetic process;carboxylic acid metabolic process;cellular amine metabolic process;cellular amino acid biosynthetic process;cellular amino acid metabolic process;cellular biosynthetic process;cellular ketone metabolic process;cellular metabolic process;cellular nitrogen compound biosynthetic process;cellu…	1.2.1.41	0.312298	0.801803	0.500531	1.14383	1.38122	0.978868	1.18231	0.954611	0.886002	1.72106	1.07157	0.930446	1.45575	1.5598	2.03163	0.0718125	0.633345	2.49115	1.00408	0.257056	0.649013	1.60946	1.68709	0.0910037	0.716181	2.2777
fusB	PP_4111	Q88FI4	Elongation factor G 2			0.325323	0.279522	-0.102107	NaN	-6.46881	0.691124	1.07715	-0.489713	0.453164	0.699494	-1.76369	-3.70162	0.943139	0.975616	0.284643	0.605721	-1.73442	-0.678238	0.0472621	0.957289	0.0534022	0.10968	0.327742	0.548343	-1.05422	-0.727088
dacA	PP_4803	Q88DM2				2.27108	2.13898	1.12757	2.52344	3.04718	1.33106	1.50969	2.06849	1.10634	2.19004	2.11426	2.03573	2.1856	1.97297	0.172788	0.766779	0.256967	0.382717	0.0392894	0.964583	-0.0575858	-0.0963075	0.313951	0.618996	0.231263	0.568073
bamA	PP_1599	Q88MH2	Outer membrane protein assembly factor BamA	cellular component assembly;cellular component assembly at cellular level;cellular component organization;cellular component organization at cellular level;cellular component organization or biogenesis;cellular component organization or biogenesis at cellular level;cellular localization;cellular macromolecule localization;cellular membrane organization;cellular process;cellular protein localizati…		1.1843	1.29016	0.715541	1.43413	1.72945	1.26111	1.32358	2.09683	2.03618	1.99925	1.4861	2.157	1.44299	1.93688	0.961268	0.334079	0.373733	1.27937	2.26886	0.0308738	0.980751	3.51727	1.38425	0.132881	0.692408	1.958	BES_texp_VK
rpsP	PP_1462	Q88MV6	30S ribosomal protein S16	biosynthetic process;cellular biosynthetic process;cellular macromolecule biosynthetic process;cellular macromolecule metabolic process;cellular metabolic process;cellular process;cellular protein metabolic process;macromolecule biosynthetic process;macromolecule metabolic process;metabolic process;primary metabolic process;protein metabolic process;translation		3.7017	3.54349	3.50971	4.67518	4.65701	2.74437	2.03945	2.5837	2.63226	1.55341	2.49641	2.50237	0.848443	1.70831	0.0237751	0.969357	-0.0559633	-0.0624053	1.69029	0.0522914	-1.32851	-2.90864	1.81761	0.0372727	-1.69608	-2.98329	BES_tend_VK
fklB-1	PP_0684	Q88Q14	Peptidyl-prolyl cis-trans isomerase	cellular macromolecule metabolic process;cellular metabolic process;cellular process;cellular protein metabolic process;macromolecule metabolic process;metabolic process;primary metabolic process;protein folding;protein metabolic process	5.2.1.8	1.55997	2.1372	1.82163	1.77936	2.33643	2.0537	2.40933	2.30301	1.49237	1.77371	1.74933	1.88918	2.39406	2.19111	0.648784	0.464862	0.305109	0.952858	0.019211	0.981591	0.0167645	0.042945	0.427005	0.56909	0.216324	0.672329
metH	PP_2375	Q88KB5		cellular aromatic compound metabolic process;cellular metabolic process;cellular process;heterocycle metabolic process;metabolic process;nitrogen compound metabolic process;pteridine-containing compound metabolic process		1.11518	1.37103	1.08831	1.89552	2.21873	0.996946	1.49382	2.34984	1.94929	1.08725	1.34456	1.7434	1.7576	1.79044	0.674632	0.404019	0.459744	1.09199	0.720843	0.39098	0.603955	1.24979	1.62514	0.14324	0.46749	1.90349
tolB	PP_1222	P0A173	Protein TolB	establishment of localization;establishment of protein localization;protein import;protein transport;transport		3.52442	3.66725	3.47953	3.86226	4.51684	3.40157	3.32014	4.507	5.06272	3.8122	3.84278	4.35636	3.59073	4.04172	0.271042	0.686448	0.218138	0.509381	1.16049	0.176255	0.903574	1.93843	1.01014	0.286888	0.400832	1.34902
PP_3839	PP_3839	Q88G86				1.06629	0.783289	-0.094611	0.887641	0.724442	1.10264	2.10106	1.73388	1.29997	1.37064	0.432527	1.35059	1.86741	1.94673	0.613854	0.40447	0.618956	1.08959	1.10915	0.188599	0.883173	1.86151	0.774732	0.287399	0.814324	1.34529
dapF-1	PP_3790	Q88GD4	Diaminopimelate epimerase	amine biosynthetic process;amine metabolic process;aspartate family amino acid biosynthetic process;aspartate family amino acid metabolic process;biosynthetic process;carboxylic acid biosynthetic process;carboxylic acid metabolic process;cellular amine metabolic process;cellular amino acid biosynthetic process;cellular amino acid metabolic process;cellular biosynthetic process;cellular ketone met…	5.1.1.7	2.55285	2.61431	2.56872	2.60412	2.76469	2.4547	2.33587	3.13706	2.5849	3.17021	3.19995	2.92024	2.94003	2.62823	0.130194	0.893563	-0.0387849	-0.183828	0.945521	0.365638	0.385432	1.32582	1.24705	0.253859	0.343482	1.43637
aapJ	PP_1297	Q88NB5				2.62262	2.4329	1.96786	1.31076	1.71148	1.1048	1.63595	2.75286	2.32996	-0.170131	-0.331563	-1.13694	2.32259	2.89839	1.92194	0.0563871	-0.900377	-2.69813	0.307534	0.640768	-0.703563	-0.681375	0.541694	0.372409	-1.40301	-1.09739
PP_1872	PP_1872	Q88LQ7		biosynthetic process;metabolic process		1.26494	1.56643	1.14481	2.20588	2.53431	1.45008	1.52268	2.88123	1.2277	2.0999	2.0475	2.42243	1.92456	1.6546	0.896048	0.297682	0.602842	1.40285	0.685641	0.392072	0.744213	1.25338	1.61103	0.102604	0.686877	2.1745
argJ	PP_1346	P59612	Amino-acid acetyltransferase;Arginine biosynthesis bifunctional protein ArgJ;Arginine biosynthesis bifunctional protein ArgJ alpha chain;Arginine biosynthesis bifunctional protein ArgJ beta chain;Glutamate N-acetyltransferase	amine biosynthetic process;amine metabolic process;arginine biosynthetic process;arginine metabolic process;biosynthetic process;carboxylic acid biosynthetic process;carboxylic acid metabolic process;cellular amine metabolic process;cellular amino acid biosynthetic process;cellular amino acid metabolic process;cellular biosynthetic process;cellular ketone metabolic process;cellular metabolic proc…	2.3.1.1;2.3.1.35	2.17991	2.23815	1.49183	0.177745	-0.390555	-0.30156	1.45614	2.48124	2.0731	0.255497	-0.488091	0.865661	1.59542	1.64522	1.61989	0.0567532	-1.73452	-2.70161	0.194119	0.76662	-0.366686	-0.444535	0.832152	0.247729	-1.06541	-1.47653
PP_0693	PP_0693	Q88Q05				1.30948	1.06583	1.39358	1.48123	2.24633	1.75835	1.65056	2.24556	2.54971	1.60823	1.85412	2.33225	1.76205	1.91216	1.2641	0.218785	0.527822	1.69684	1.39176	0.116719	0.878203	2.22729	2.05354	0.0617286	0.70885	2.62077
secY	PP_0474	Q88QL5	Protein translocase subunit SecY	cellular process;establishment of localization;establishment of localization in cell;establishment of protein localization;intracellular protein transmembrane transport;intracellular protein transport;intracellular transport;protein targeting;protein transmembrane transport;protein transport;protein transport by the Sec complex;transmembrane transport;transport		1.89488	2.20339	2.26271	2.94078	4.02106	2.7879	2.48155	1.78994	1.84754	2.87277	3.20238	2.78118	2.88002	2.39534	1.15615	0.186821	0.937494	1.84669	0.0460218	0.958117	0.0497572	0.105922	1.60859	0.100973	0.694403	2.17963
accD	PP_1996	Q88LD9	Acetyl-coenzyme A carboxylase carboxyl transferase subunit beta	biosynthetic process;carboxylic acid biosynthetic process;carboxylic acid metabolic process;cellular biosynthetic process;cellular ketone metabolic process;cellular lipid metabolic process;cellular metabolic process;cellular process;fatty acid biosynthetic process;fatty acid metabolic process;lipid biosynthetic process;lipid metabolic process;metabolic process;monocarboxylic acid metabolic proces…	6.4.1.2	0.974022	1.45055	1.70539	1.59926	2.3341	1.73354	1.23636	2.14796	1.60094	2.21043	1.92092	2.0788	1.56939	1.81207	0.480468	0.528358	0.349162	0.822969	0.989945	0.272827	0.60979	1.56829	1.06604	0.249093	0.468642	1.46662
cheA	PP_4338	Q88EW4	Histidine kinase	chemotaxis;locomotion;response to chemical stimulus;response to external stimulus;response to stimulus;taxis	2.7.13.3	0.22986	0.746257	0.18362	0.734235	1.31555	1.2088	1.32565	0.809012	0.251027	1.79374	0.91764	1.1266	1.79669	1.66955	1.71191	0.0850642	0.759478	2.34491	0.509162	0.486422	0.564682	0.964104	1.71301	0.0700469	0.991042	2.52852
glgP	PP_5041	Q88CY8	Alpha-1,4 glucan phosphorylase	carbohydrate metabolic process;metabolic process;primary metabolic process	2.4.1.1	2.92669	2.67503	2.48646	2.92875	3.12022	2.30268	2.43145	1.53899	1.65331	1.71808	0.34477	1.29326	1.89242	1.8908	0.000370909	0.99889	-0.00028648	-0.000807493	2.81182	0.018	-1.05927	-4.45362	1.52767	0.0741485	-1.34075	-2.45979	BES_texp_VK
PP_1014	PP_1014	Q88P39				2.53983	1.9631	1.60869	1.96506	1.95905	2.43408	2.78037	0.919579	0.493031	2.26486	1.63166	1.73099	2.29041	2.39231	0.315445	0.647265	0.247433	0.579123	0.607389	0.4167	-0.811384	-1.16094	0.02731	0.964592	-0.025865	-0.0613232
PP_1111	PP_1111	Q88NU3				2.42635	2.1632	1.01354	2.63088	2.92099	1.31459	2.38621	2.60957	1.43223	2.19826	1.91948	2.86238	2.23852	1.87806	0.341498	0.597425	0.445471	0.684331	0.141981	0.827064	0.212323	0.324537	0.332288	0.58083	0.356915	0.646891
serC	PP_1768	Q88M07	Phosphoserine aminotransferase	amine biosynthetic process;amine metabolic process;biosynthetic process;carboxylic acid biosynthetic process;carboxylic acid metabolic process;cellular amine metabolic process;cellular amino acid biosynthetic process;cellular amino acid metabolic process;cellular biosynthetic process;cellular ketone metabolic process;cellular metabolic process;cellular nitrogen compound biosynthetic process;cellu…	2.6.1.52	1.90919	1.89843	2.07708	2.15011	1.60812	1.77122	2.15427	3.01071	2.7581	1.83475	2.24335	2.34794	2.31211	2.54279	0.0859638	0.915066	-0.0406364	-0.150584	0.724233	0.391362	0.572955	1.24002	2.17025	0.112413	0.399984	2.1045
opgG	PP_5026	Q88D03	Glucans biosynthesis protein G	biosynthetic process;carbohydrate biosynthetic process;carbohydrate metabolic process;cellular biosynthetic process;cellular carbohydrate biosynthetic process;cellular carbohydrate metabolic process;cellular glucan metabolic process;cellular macromolecule biosynthetic process;cellular macromolecule metabolic process;cellular metabolic process;cellular polysaccharide biosynthetic process;cellular …		2.39521	2.60325	1.96322	2.55047	2.94972	2.137	2.81458	0.616498	0.426032	2.29333	1.87747	2.41184	2.31762	1.96106	0.496767	0.536407	0.292384	0.803111	0.906076	0.237794	-1.20861	-1.67289	0.340765	0.627097	-0.178558	-0.555838
pepA	PP_0980	Q88P73	Probable cytosol aminopeptidase		3.4.11.1;3.4.11.10	0.267542	0.651491	0.229129	-0.806427	0.612889	0.406555	0.889539	3.39668	2.58568	2.28845	1.25418	0.79392	1.17158	2.46555	0.0841165	0.887875	-0.107081	-0.192354	2.57343	0.0106667	2.37421	5.18866	1.17987	0.140829	1.03859	1.91208	BES_texp_VK
ppc	PP_1505	Q88MR4	Phosphoenolpyruvate carboxylase	acetyl-CoA catabolic process;acetyl-CoA metabolic process;carbon fixation;carboxylic acid metabolic process;catabolic process;cellular catabolic process;cellular ketone metabolic process;cellular metabolic process;cellular process;coenzyme catabolic process;coenzyme metabolic process;cofactor catabolic process;cofactor metabolic process;dicarboxylic acid metabolic process;metabolic process;organi…	4.1.1.31	0.750555	1.37836	1.35649	0.203563	0.617284	1.81919	1.55965	0.175524	0.335463	1.73564	0.843038	1.60056	1.3467	1.00099	0.0828099	0.887997	-0.111881	-0.191533	0.314741	0.656523	-0.412927	-0.648703	0.047078	0.934722	0.0360196	0.0986259
surA	PP_0403	Q88QT4	Chaperone SurA	biological regulation;cellular component assembly;cellular component assembly at cellular level;cellular component organization;cellular component organization at cellular level;cellular component organization or biogenesis;cellular component organization or biogenesis at cellular level;cellular macromolecule metabolic process;cellular membrane organization;cellular metabolic process;cellular pro…	5.2.1.8	3.66612	3.9327	3.93725	4.31925	4.72002	3.9979	4.09612	4.43048	5.20839	3.50981	3.82222	3.60619	4.0144	3.94733	1.07276	0.28376	0.437968	1.44069	0.465926	0.505024	0.537537	0.897344	0.00556043	0.9931	0.00217869	0.00947201
purC	PP_1240	Q88NG9	Phosphoribosylaminoimidazole-succinocarboxamide synthase	biosynthetic process;cellular biosynthetic process;cellular metabolic process;cellular nitrogen compound biosynthetic process;cellular nitrogen compound metabolic process;cellular process;'de novo' IMP biosynthetic process;heterocycle biosynthetic process;heterocycle metabolic process;IMP biosynthetic process;IMP metabolic process;metabolic process;nitrogen compound metabolic process;nucleobase-c…	6.3.2.6	2.67276	2.69693	2.60539	1.63169	1.92697	2.31953	2.85547	3.48781	3.31869	1.82603	1.82033	1.58094	3.26854	3.12336	0.719557	0.387457	-0.474948	-1.14735	0.155041	0.810824	0.219149	0.348568	0.154521	0.756514	-0.210069	-0.34118
PP_2161	PP_2161	Q88KX8				2.88729	3.09444	3.27147	3.02297	3.2282	2.48985	2.7379	0.153063	NaN	2.43342	2.61442	2.36914	2.07411	1.65784	0.444823	0.595834	-0.214672	-0.686611	NaN	1	0	NaN	1.75033	0.0717222	-0.905526	-2.51086
rpsI	PP_1316	Q88N96	30S ribosomal protein S9	biosynthetic process;cellular biosynthetic process;cellular macromolecule biosynthetic process;cellular macromolecule metabolic process;cellular metabolic process;cellular process;cellular protein metabolic process;macromolecule biosynthetic process;macromolecule metabolic process;metabolic process;primary metabolic process;protein metabolic process;translation		4.03641	4.10924	3.80612	5.20226	5.10901	3.31839	2.95752	3.28174	3.1681	1.85297	2.46351	2.31237	1.33182	1.35097	0.0835204	0.883639	0.16287	0.203787	1.22229	0.126571	-1.21632	-2.14328	2.65755	0.00896774	-2.11926	-4.53423	BES_tend_VK
PP_3788	PP_3788	Q88GD6				-0.888647	-1.04945	-2.03252	1.81697	1.83788	0.982755	0.954426	2.59657	2.31629	1.24359	1.06276	2.17869	1.35138	1.47306	2.88891	0.0112857	2.72155	5.24338	2.45955	0.0110769	3.37569	5.22782	3.01706	0.00378378	2.84001	5.5693	BES_t0_VK;BES_tend_VK;BES_texp_VK
petA	PP_1317	Q88N95	Ubiquinol-cytochrome c reductase iron-sulfur subunit		1.10.2.2	2.374	2.50061	2.87614	2.19155	2.73756	3.35003	2.79584	1.53551	0.569489	3.99862	2.44045	2.42447	3.39986	3.43526	0.241816	0.716663	0.185158	0.454657	0.205603	0.740123	-0.549045	-0.485048	0.413608	0.539696	0.341425	0.743088
rpmF	PP_1911	Q88LL9	50S ribosomal protein L32	biosynthetic process;cellular biosynthetic process;cellular macromolecule biosynthetic process;cellular macromolecule metabolic process;cellular metabolic process;cellular process;cellular protein metabolic process;macromolecule biosynthetic process;macromolecule metabolic process;metabolic process;primary metabolic process;protein metabolic process;translation		4.66682	4.17066	4.25701	4.31558	5.16536	4.22633	3.87521	0.15037	-1.53496	2.59695	2.52347	2.81101	-2.34306	0.256932	0.0301369	0.965493	0.03079	0.0687051	1.51381	0.0417931	-3.96071	-3.02521	1.26299	0.0868016	-3.55274	-2.33451	BES_texp_VK
katA	PP_0481	Q88QK9	Catalase	catabolic process;cellular catabolic process;cellular metabolic process;cellular process;cellular response to chemical stimulus;cellular response to hydrogen peroxide;cellular response to oxidative stress;cellular response to reactive oxygen species;cellular response to stimulus;cellular response to stress;hydrogen peroxide catabolic process;hydrogen peroxide metabolic process;metabolic process;r…	1.11.1.6	2.21391	2.39652	2.24311	1.43405	2.73939	2.57086	3.17531	-0.824832	-0.519023	3.19095	1.96275	0.299394	3.4375	2.26109	0.169596	0.783097	0.195386	0.360693	0.575081	0.402708	-1.66882	-1.19896	0.144444	0.755468	-0.294331	-0.339352
PP_3578	PP_3578	Q88GY7		carbohydrate metabolic process;metabolic process;primary metabolic process		1.37192	1.51874	0.997005	0.52202	1.18567	0.86281	1.98524	1.73189	1.12724	0.181609	0.195663	1.15482	1.66057	1.68417	0.151374	0.811206	-0.156952	-0.318728	0.232195	0.739966	-0.282308	-0.489171	0.103038	0.834842	-0.122082	-0.229496
nuoI	PP_4126	Q88FH0	NADH-quinone oxidoreductase subunit I		1.6.99.5	1.86191	1.50426	1.72192	2.4737	2.01547	1.87025	1.73329	1.27943	0.792426	2.46121	1.7952	1.85579	1.87808	1.76043	0.747702	0.420445	0.327146	1.05776	0.134723	0.833246	-0.185007	-0.305158	0.635738	0.577487	0.126347	0.655444
hisZ	PP_4890	Q88DD7	ATP phosphoribosyltransferase regulatory subunit	amine biosynthetic process;amine metabolic process;biosynthetic process;carboxylic acid biosynthetic process;carboxylic acid metabolic process;cellular amine metabolic process;cellular amino acid biosynthetic process;cellular amino acid metabolic process;cellular biosynthetic process;cellular ketone metabolic process;cellular metabolic process;cellular nitrogen compound biosynthetic process;cellu…		2.14282	1.71144	1.47459	1.70439	2.21891	1.40785	1.88861	1.01282	0.586842	1.73564	1.59986	1.62538	1.52179	1.10841	0.0379858	0.962471	0.0286592	0.0797928	0.790243	0.356911	-0.664514	-1.36119	0.678604	0.41745	-0.31242	-0.985352
trx-1	PP_0510	Q88QI2		biological regulation;cell redox homeostasis;cellular homeostasis;cellular process;glycerol ether metabolic process;homeostatic process;metabolic process;organic ether metabolic process;regulation of biological process;regulation of biological quality;regulation of cellular process;small molecule metabolic process		1.86324	1.92292	1.71435	1.72763	1.96572	1.59633	2.30173	0.58257	0.162249	1.73955	1.55607	1.96063	1.823	1.79479	0.125454	0.873849	0.0643457	0.221586	0.991125	0.215573	-1.00538	-1.74651	0.170596	0.830561	-0.0498808	-0.235089
pvdE	PP_4216	Q88F82				1.16012	1.27123	0.815015	0.981168	1.35012	0.507444	1.08609	1.91806	1.274	0.950812	0.910886	1.2118	1.21318	1.34656	0.161816	0.823216	-0.100916	-0.298737	0.400659	0.614672	0.298834	0.718807	0.221439	0.756612	0.0884831	0.342401
PP_1661	PP_1661	Q88MB3				1.41129	1.45145	0.877509	0.924026	1.49116	0.989477	2.0379	1.83051	1.27737	1.80413	1.02237	1.46986	1.73854	2.24157	0.12295	0.853324	0.11389	0.25699	0.688448	0.443854	0.390587	1.0904	0.4903	0.484843	0.371333	0.845737
PP_3754	PP_3754	Q88GH0				0.903629	1.20617	1.08239	-0.0809086	-0.259156	1.50208	2.12757	-0.215621	-1.03778	1.56578	-0.634862	-0.124711	1.86322	1.62447	0.128493	0.822729	-0.24167	-0.302169	0.549213	0.441248	-0.95994	-1.09908	0.201743	0.681817	-0.382036	-0.453911
qor-1	PP_0072	Q88RQ7				2.02212	2.17098	0.324004	1.17639	-0.279515	0.65802	2.53592	2.00765	1.54179	1.47376	-1.88266	1.17025	2.31931	2.20511	0.224735	0.687651	-0.482996	-0.506407	0.0981834	0.879138	0.1687	0.235709	0.167846	0.712766	-0.552698	-0.406113
suhB	PP_0838	Q88PL2		carbohydrate metabolic process;catabolic process;cellular carbohydrate metabolic process;cellular lipid metabolic process;cellular metabolic process;cellular process;dephosphorylation;glycerolipid metabolic process;glycerophospholipid metabolic process;inositol phosphate catabolic process;inositol phosphate dephosphorylation;inositol phosphate metabolic process;lipid metabolic process;lipid modif…		1.00639	1.45521	1.91155	1.59546	2.30249	1.83492	1.4947	2.43053	2.39695	2.1411	2.26507	2.00327	1.70314	2.16459	0.516636	0.511974	0.349175	0.8618	1.45165	0.106198	0.865144	2.29588	1.09945	0.215463	0.576302	1.58989
ppa	PP_0538	Q88QF6	Inorganic pyrophosphatase	cellular metabolic process;cellular process;metabolic process;phosphate-containing compound metabolic process;phosphorus metabolic process	3.6.1.1	2.43122	2.5892	1.50809	2.60239	2.40861	1.33374	3.28926	2.45715	2.6704	0.905066	0.917545	1.17508	2.77915	2.06418	0.158998	0.788292	0.232327	0.354118	0.0904776	0.887173	-0.165301	-0.220253	0.319938	0.578216	-0.442185	-0.652311
gnuK	PP_3416	Q88HE4		carbohydrate metabolic process;metabolic process;primary metabolic process		2.26082	2.22977	2.06292	0.71536	2.10413	0.640688	1.36254	3.46544	3.07529	2.21503	2.40097	2.91586	3.04808	3.09878	1.21556	0.165338	-0.978825	-1.93376	0.915447	0.28168	0.73408	1.54723	1.7528	0.0881061	0.681416	2.30334
pheS	PP_2469	Q88K23	Phenylalanine--tRNA ligase alpha subunit	amine metabolic process;amino acid activation;carboxylic acid metabolic process;cellular amine metabolic process;cellular amino acid metabolic process;cellular ketone metabolic process;cellular macromolecule metabolic process;cellular metabolic process;cellular nitrogen compound metabolic process;cellular process;macromolecule metabolic process;metabolic process;ncRNA metabolic process;nitrogen c…	6.1.1.20	1.99559	1.89677	2.30067	2.705	2.95624	2.05355	2.17982	2.18197	2.39417	2.49239	2.67391	2.20176	2.54788	2.38985	0.712623	0.399238	0.409306	1.09792	0.893942	0.417857	0.291834	1.15712	1.24474	0.238008	0.389004	1.50865
PP_0596	PP_0596	Q88Q98				1.37243	1.78707	1.78116	1.18678	1.76507	1.72276	2.77401	1.82604	1.61546	1.59662	1.83321	2.1948	2.07398	1.85535	0.20716	0.739545	0.215271	0.423448	0.0731884	0.955313	0.0324868	0.127052	1.11054	0.287927	0.342445	1.34534
PP_1752	PP_1752	Q88M23		cellular metabolic process;cellular process;metabolic process;phosphate-containing compound metabolic process;phosphorus metabolic process;polyphosphate metabolic process		0.834101	0.992054	0.587522	-0.538259	0.740327	1.11289	1.67998	-0.161935	-0.0208637	1.68382	0.296918	0.607873	1.70934	1.50194	0.0337762	0.959334	-0.0558251	-0.0839062	0.192909	0.77231	-0.304218	-0.431694	0.21282	0.695374	0.224458	0.435042
PP_0258	PP_0258	Q88R76				1.70042	1.64264	0.951203	0.0613214	0.525651	2.64968	2.77087	1.19731	1.54753	3.24714	0.247423	-0.13922	3.4139	2.78378	0.0279334	0.965251	0.0704592	0.0735816	0.346413	0.606117	0.565904	0.72809	0.0467919	0.910457	0.14505	0.123527
sthA	PP_2151	Q88KY8	Soluble pyridine nucleotide transhydrogenase	biological regulation;cell redox homeostasis;cellular homeostasis;cellular metabolic process;cellular nitrogen compound metabolic process;cellular process;coenzyme metabolic process;cofactor metabolic process;heterocycle metabolic process;homeostatic process;metabolic process;NADP metabolic process;nicotinamide nucleotide metabolic process;nitrogen compound metabolic process;nucleobase-containing…	1.6.1.1	1.44322	1.33509	1.12204	2.26202	2.41173	1.58466	1.62082	1.27939	1.1942	2.15233	1.73544	1.84957	1.7443	1.69675	1.27554	0.186094	0.669692	1.83224	0.307757	0.696269	0.241854	0.575329	2.45712	0.0768797	0.456399	2.42888
PP_2334	PP_2334	Q88KF6	Methylisocitrate lyase	carboxylic acid catabolic process;carboxylic acid metabolic process;catabolic process;cellular catabolic process;cellular ketone metabolic process;cellular metabolic process;cellular process;metabolic process;monocarboxylic acid catabolic process;monocarboxylic acid metabolic process;organic acid catabolic process;organic acid metabolic process;oxoacid metabolic process;propionate catabolic proce…	4.1.3.30	1.18824	0.602153	-0.306002	-0.518586	-0.183482	-0.257237	1.31627	0.499537	0.0280941	0.4653	-0.169505	0.654335	1.09706	0.771989	0.270494	0.650537	-0.405555	-0.570152	0.130796	0.837573	-0.163819	-0.29232	0.0685209	0.88608	0.0936749	0.160503
slyD	PP_0776	Q88PS2	Peptidyl-prolyl cis-trans isomerase	cellular macromolecule metabolic process;cellular metabolic process;cellular process;cellular protein metabolic process;macromolecule metabolic process;metabolic process;primary metabolic process;protein folding;protein metabolic process	5.2.1.8	3.16153	3.27179	3.2655	0.844203	0.936374	1.76727	2.53926	3.25936	3.02271	1.83719	1.15358	2.04875	2.82776	2.63378	1.82201	0.0360938	-1.71116	-2.99449	0.524546	0.485233	-0.526521	-0.972516	1.20684	0.133595	-1.06697	-1.95502	BES_t0_VK
PP_2105	PP_2105	Q88L30				2.34925	1.99011	1.55948	2.29003	2.35469	2.21672	2.50576	1.01274	0.876977	2.21253	1.30266	1.51921	3.07386	2.50499	0.901037	0.350113	0.375522	1.23367	0.550011	0.464296	-0.598863	-1.02918	0.0913878	0.850057	0.133899	0.212893
PP_4421	PP_4421	Q88EN3				2.45214	2.45888	2.99887	0.795041	1.44597	2.80167	2.90703	-0.0817941	-1.10436	2.39038	1.17098	0.690008	2.4522	2.34894	0.454426	0.502811	-0.649205	-0.887247	0.995476	0.17679	-2.23522	-1.93851	0.883432	0.233458	-0.971098	-1.52261
PP_1787	PP_1787	Q88LY9				0.822262	0.804895	0.25275	1.44894	1.40099	0.295118	0.950754	1.57023	1.24662	0.428055	0.469411	0.906116	1.04529	0.598926	0.506279	0.506136	0.397315	0.876727	0.514388	0.496627	0.454996	0.932502	0.230221	0.71755	0.128301	0.398311
rpoZ	PP_5301	Q88C82	DNA-directed RNA polymerase subunit omega	biosynthetic process;cellular biosynthetic process;cellular macromolecule biosynthetic process;cellular macromolecule metabolic process;cellular metabolic process;cellular nitrogen compound metabolic process;cellular process;macromolecule biosynthetic process;macromolecule metabolic process;metabolic process;nitrogen compound metabolic process;nucleic acid metabolic process;nucleobase-containing …	2.7.7.6	1.66376	2.22544	1.45906	1.88535	2.82334	1.43188	2.6592	0.373503	-3.6561	0.993595	1.2953	0.864652	1.77097	1.45059	0.421311	0.545332	0.417192	0.783461	0.797121	0.254144	-2.54575	-1.61586	0.705638	0.368883	-0.437376	-1.11019
PP_4222	PP_4222	Q88F76				1.04534	0.599424	1.16922	0.773324	1.35618	1.99535	1.39704	0.835232	-0.129907	2.156	1.51629	1.40464	1.73333	1.5053	0.626532	0.428589	0.442477	1.03167	0.00757137	0.989303	0.0157811	0.0201094	1.81717	0.0918686	0.601893	2.26011
secB	PP_5053	Q88CX7	Protein-export protein SecB	cellular component assembly;cellular component organization;cellular component organization or biogenesis;cellular macromolecule metabolic process;cellular metabolic process;cellular process;cellular protein metabolic process;establishment of localization;establishment of protein localization;macromolecular complex assembly;macromolecular complex subunit organization;macromolecule metabolic proce…		3.197	3.15193	3.14566	2.78471	3.74876	3.50769	3.88061	3.13937	3.00981	3.41912	3.12038	3.04446	3.56859	3.44252	0.487535	0.53268	0.31558	0.810169	0.0705597	0.958089	0.0245707	0.11075	0.369493	0.648402	0.129125	0.517643
der	PP_0857	Q88PJ3	GTPase Der	cellular component biogenesis;cellular component biogenesis at cellular level;cellular component organization or biogenesis;cellular component organization or biogenesis at cellular level;cellular process;ribonucleoprotein complex biogenesis;ribosome biogenesis		0.785076	0.850132	0.19395	1.51517	1.63997	1.00984	1.22492	0.851317	0.681317	1.28069	0.598213	1.14623	1.61653	1.60724	1.5424	0.116486	0.737755	2.15395	0.525598	0.51575	0.328055	0.875878	0.93088	0.251048	0.632334	1.45551
PP_3611	PP_3611	Q88GV6				3.29859	2.75961	2.64127	-2.10069	-1.20435	-0.0563052	0.0324303	0.653437	-0.0865853	1.45415	-1.21215	-0.724417	2.41772	2.5437	2.72602	0.0107879	-3.73205	-5.15133	1.98391	0.02355	-2.22616	-3.78136	0.875631	0.197774	-2.14361	-1.65357	BES_t0_VK;BES_texp_VK
PP_4034	PP_4034	Q88FQ3				1.72701	1.54272	1.24799	0.109847	-0.056941	1.42189	2.17674	1.1168	0.827273	0.537814	-2.75384	-1.02642	1.73694	1.55782	0.398362	0.538595	-0.593024	-0.796713	1.44824	0.127124	-0.678613	-2.13599	0.583433	0.344278	-1.62728	-1.1755
rplN	PP_0464	Q88QM5	50S ribosomal protein L14	biosynthetic process;cellular biosynthetic process;cellular macromolecule biosynthetic process;cellular macromolecule metabolic process;cellular metabolic process;cellular process;cellular protein metabolic process;macromolecule biosynthetic process;macromolecule metabolic process;metabolic process;primary metabolic process;protein metabolic process;translation		3.57604	3.46008	3.92425	5.05876	5.0315	4.31492	3.83952	4.29267	4.06551	4.50775	3.7601	3.29537	3.98562	4.1264	1.24245	0.16551	0.907722	1.93554	1.54781	0.120504	0.635188	2.1972	0.224589	0.714678	0.138415	0.401428
PP_1071	PP_1071	Q88NY2				4.26348	3.78549	4.53307	-0.926799	-0.975385	0.569486	0.897842	1.1688	0.827855	-2.51225	-1.29351	-1.32835	2.08496	1.98234	3.05593	0.016	-4.30273	-6.06775	1.66403	0.0337818	-4.36588	-3.37265	1.67375	0.0362721	-3.83265	-3.04848	BES_t0_VK;BES_tend_VK;BES_texp_VK
purK	PP_5335	Q88C48	N5-carboxyaminoimidazole ribonucleotide synthase	biosynthetic process;cellular biosynthetic process;cellular metabolic process;cellular nitrogen compound biosynthetic process;cellular nitrogen compound metabolic process;cellular process;'de novo' IMP biosynthetic process;heterocycle biosynthetic process;heterocycle metabolic process;IMP biosynthetic process;IMP metabolic process;metabolic process;nitrogen compound metabolic process;nucleobase-c…	6.3.4.18	0.893148	0.949415	0.536798	1.46016	1.74554	1.10227	1.34217	1.04551	0.358933	1.03458	1.41214	1.10482	1.14614	1.34865	1.63616	0.122302	0.619415	2.12453	0.0255025	0.973168	0.0198888	0.0550574	1.66064	0.140567	0.459815	1.91594
PP_4521	PP_4521	Q88EE4		chemotaxis;locomotion;response to chemical stimulus;response to external stimulus;response to stimulus;taxis		0.561195	0.67231	0.293136	-2.03926	-1.3666	-0.508566	0.444196	-2.60072	-3.28079	1.30851	-1.37708	-1.42626	0.607898	0.737588	1.06872	0.186939	-1.37644	-1.85172	0.639574	0.365384	-2.03321	-1.3251	0.558008	0.380608	-0.873344	-1.07085
PP_1113	PP_1113	Q88NU1				0.284134	0.171146	-0.591493	0.770379	1.11228	0.964519	1.01483	0.726622	-0.135915	0.867869	0.506694	0.508688	1.13863	1.13411	2.03792	0.0399403	1.01091	2.92763	0.56613	0.463717	0.531596	1.02789	1.39782	0.113936	0.867433	2.09165	BES_t0_VK
tldD	PP_0940	Q88PB0				2.25482	1.93507	1.70356	1.858	2.0997	1.00623	1.51432	1.23474	0.594809	1.8714	0.900159	1.86177	1.77312	1.64541	0.498159	0.521223	-0.344919	-0.839664	0.844749	0.316696	-0.730832	-1.45676	0.676496	0.381542	-0.419367	-1.06943
hisG	PP_0965	Q88P87	ATP phosphoribosyltransferase	amine biosynthetic process;amine metabolic process;biosynthetic process;carboxylic acid biosynthetic process;carboxylic acid metabolic process;cellular amine metabolic process;cellular amino acid biosynthetic process;cellular amino acid metabolic process;cellular biosynthetic process;cellular ketone metabolic process;cellular metabolic process;cellular nitrogen compound biosynthetic process;cellu…	2.4.2.17	1.61716	1.99843	1.42131	1.71105	2.28808	1.64412	2.06034	1.45375	1.03637	2.09533	1.56882	1.96823	2.42147	1.85034	0.482856	0.561559	0.246934	0.751974	0.160765	0.81971	-0.150483	-0.333293	0.481461	0.522086	0.273249	0.77335
PP_5324	PP_5324	Q88C59		biological regulation;cellular process;cellular response to stimulus;regulation of biological process;regulation of cellular process;response to stimulus;signal transduction;two-component signal transduction system (phosphorelay)		0.3951	0.461891	0.172679	-0.862704	0.889501	-0.603566	0.73825	0.127423	-1.00302	1.25574	0.375757	0.841516	1.13592	0.725341	0.223286	0.707753	-0.302853	-0.474436	0.119992	0.843045	-0.216508	-0.285675	1.06556	0.259064	0.426409	1.42215
PP_3761	PP_3761	Q88GG3				0.865675	1.5733	1.96874	1.55757	1.86043	1.49561	1.97007	0.493767	0.387675	2.34976	1.27949	1.47736	2.47881	1.75407	0.35348	0.622585	0.25168	0.62551	0.21317	0.740921	-0.392172	-0.481707	0.276526	0.632972	0.278193	0.543865
PP_0227	PP_0227	Q88RA6				3.4116	3.7059	3.72358	-0.430788	-0.963428	-0.249199	1.05982	-0.347146	-0.0800984	-1.54389	-1.62011	-3.00963	0.0306937	-0.042302	3.12105	0.0156923	-3.75959	-6.11089	3.12095	0.00533333	-4.27074	-7.60857	2.58061	0.00496	-4.77403	-4.96529	BES_t0_VK;BES_tend_VK;BES_texp_VK
rplQ	PP_0480	Q88QL0	50S ribosomal protein L17	biosynthetic process;cellular biosynthetic process;cellular macromolecule biosynthetic process;cellular macromolecule metabolic process;cellular metabolic process;cellular process;cellular protein metabolic process;macromolecule biosynthetic process;macromolecule metabolic process;metabolic process;primary metabolic process;protein metabolic process;translation		4.35077	4.59811	4.97236	5.08375	5.73803	4.88851	4.60776	2.26457	1.95217	3.87779	3.86259	3.20828	2.70783	2.73167	0.636716	0.426091	0.439097	1.04058	1.44755	0.0665882	-1.94224	-2.68482	2.10054	0.0253871	-1.51282	-3.3305	BES_tend_VK
ppiC-2	PP_3079	Q88IC0				3.53041	3.5541	3.90954	0.850293	1.48163	0.654285	1.67337	2.34317	2.07945	1.17753	1.52727	1.93868	2.01464	2.25867	3.34209	0.017	-2.49979	-6.13933	2.06706	0.0238481	-1.79796	-3.7964	3.39551	0.004	-1.72986	-5.63321	BES_t0_VK;BES_tend_VK;BES_texp_VK
PP_4532	PP_4532	Q88ED3				1.1573	1.11009	0.896861	1.02974	1.22672	0.946071	1.09012	0.948369	0.720032	1.54718	1.02746	1.49003	1.2086	1.00474	0.0671495	0.956285	0.0184082	0.0935098	0.0220188	0.979605	0.0171085	0.0476139	0.367856	0.649952	0.127955	0.514603
oprI	PP_2322	Q88KG8				5.60286	3.23572	6.82735	6.62795	7.48538	8.75071	7.73453	5.95493	6.37843	7.0856	7.55212	5.3056	8.31486	6.59489	1.19668	0.115216	2.42767	2.16313	0.493941	0.462249	1.25101	1.03858	0.696061	0.285656	1.71989	1.35481
fbp	PP_5040	Q88CY9	Fructose-1,6-bisphosphatase class 1	alcohol biosynthetic process;alcohol metabolic process;biosynthetic process;carbohydrate biosynthetic process;carbohydrate metabolic process;cellular biosynthetic process;cellular carbohydrate biosynthetic process;cellular carbohydrate metabolic process;cellular metabolic process;cellular process;gluconeogenesis;glucose metabolic process;hexose biosynthetic process;hexose metabolic process;metabo…	3.1.3.11	0.217297	0.994034	0.0381213	0.348376	0.909404	0.727535	1.91737	1.63851	0.325007	0.64848	0.0842299	0.209163	2.0312	1.85898	0.546603	0.448642	0.559187	0.987676	0.389036	0.590416	0.454182	0.767044	0.413002	0.494755	0.629409	0.824389
pyrD	PP_2095	Q88L40	Dihydroorotate dehydrogenase (quinone)	biosynthetic process;cellular aromatic compound metabolic process;cellular biosynthetic process;cellular metabolic process;cellular nitrogen compound biosynthetic process;cellular nitrogen compound metabolic process;cellular process;'de novo' pyrimidine base biosynthetic process;'de novo' UMP biosynthetic process;heterocycle biosynthetic process;heterocycle metabolic process;metabolic process;nit…	1.3.5.2	0.578486	0.951904	0.754594	1.63751	1.23951	0.847751	0.69997	0.254838	-0.205661	1.21376	1.30338	1.24834	0.895829	0.810706	0.601739	0.469888	0.344525	0.944047	0.324012	0.658395	-0.340684	-0.640656	0.85856	0.36722	0.302903	1.1137
aroB	PP_5078	Q88CV2	3-dehydroquinate synthase	amine biosynthetic process;amine metabolic process;aromatic amino acid family biosynthetic process;aromatic amino acid family metabolic process;aromatic compound biosynthetic process;biosynthetic process;carboxylic acid biosynthetic process;carboxylic acid metabolic process;cellular amine metabolic process;cellular amino acid biosynthetic process;cellular amino acid metabolic process;cellular aro…	4.2.3.4	1.41613	1.22113	-0.277686	-0.399639	-0.475192	-0.598414	1.27323	1.32789	0.85739	0.628302	0.112665	1.07125	1.71594	1.24855	0.554248	0.419895	-0.836532	-1.05984	0.0942806	0.884477	0.151332	0.224751	0.159114	0.748801	0.250574	0.358292
ilvN	PP_4679	Q88DY9		amine biosynthetic process;amine metabolic process;biosynthetic process;branched chain family amino acid biosynthetic process;branched chain family amino acid metabolic process;carboxylic acid biosynthetic process;carboxylic acid metabolic process;cellular amine metabolic process;cellular amino acid biosynthetic process;cellular amino acid metabolic process;cellular biosynthetic process;cellular …		2.29701	1.93899	1.2735	2.40196	2.1361	0.227726	2.28894	1.95432	1.83738	1.58896	1.54584	2.03209	1.73908	1.94367	0.037966	0.955739	-0.0728194	-0.0959604	0.0460987	0.960275	-0.0429469	-0.102588	0.0256564	0.967107	-0.0213288	-0.0558405
PP_0584	PP_0584	Q88QB0		chemotaxis;locomotion;response to chemical stimulus;response to external stimulus;response to stimulus;taxis		0.313955	0.411577	-0.202277	0.119202	0.747025	-0.28121	0.203666	0.828009	0.189723	0.410447	-0.288971	0.674331	0.574363	0.557559	0.0260125	0.971159	0.0227524	0.0573436	0.492463	0.548278	0.301641	0.821881	0.269835	0.658236	0.204902	0.500369
PP_1371	PP_1371	Q88N45		chemotaxis;locomotion;response to chemical stimulus;response to external stimulus;response to stimulus;taxis		-0.564789	-0.182204	-0.152261	0.632207	0.863124	-0.678938	-0.328268	0.312592	1.27826	-0.141119	-0.0908513	0.00218731	0.08866	0.440921	0.403807	0.555966	0.421782	0.762592	0.826449	0.316929	0.782995	1.45243	1.16698	0.246372	0.40998	1.48147
speA	PP_0567	Q88QC7	Biosynthetic arginine decarboxylase	amine biosynthetic process;amine catabolic process;amine metabolic process;arginine catabolic process;arginine metabolic process;biosynthetic process;carboxylic acid catabolic process;carboxylic acid metabolic process;catabolic process;cellular amine metabolic process;cellular amino acid catabolic process;cellular amino acid metabolic process;cellular biogenic amine biosynthetic process;cellular …	4.1.1.19	1.50196	1.59282	0.254422	1.47936	2.00533	-0.0398849	2.05211	1.47161	0.786469	0.778799	0.168392	1.17857	1.42001	1.45918	0.142109	0.804431	0.25783	0.32969	0.0747696	0.911771	-0.104105	-0.176728	0.0405399	0.934136	-0.05986	-0.0983688
PP_0574	PP_0574	Q88QC0		biological regulation;biosynthetic process;cellular biosynthetic process;cellular macromolecule biosynthetic process;cellular macromolecule metabolic process;cellular metabolic process;cellular nitrogen compound metabolic process;cellular process;cellular response to stimulus;macromolecule biosynthetic process;macromolecule metabolic process;metabolic process;nitrogen compound metabolic process;n…		1.43227	1.15791	0.70489	0.483062	0.501456	0.686866	1.85813	0.195908	0.10822	1.87808	0.750019	1.61527	2.08984	1.14766	0.197433	0.748911	-0.21598	-0.409627	0.237958	0.729406	-0.370956	-0.519762	0.32872	0.591325	0.302339	0.62188
pal	PP_1223	P0A138	Peptidoglycan-associated lipoprotein			4.91891	5.02012	5.36347	5.16801	7.11328	6.29866	6.42472	5.84113	5.66921	7.10185	6.05621	5.21106	7.07703	6.56391	1.18225	0.160905	1.15033	1.94995	1.10082	0.175784	1.10323	1.93128	1.1715	0.13791	1.12622	1.92924
PP_2370	PP_2370	Q88KC0				1.51255	1.60826	1.02421	1.54016	1.71982	0.986215	2.08017	1.20697	1.01616	0.596997	1.10489	1.65915	0.856787	1.30513	0.262351	0.700428	0.199917	0.488407	0.799507	0.39037	-0.441634	-1.2431	0.239565	0.700319	-0.150185	-0.427599
PP_4493	PP_4493	Q88EH0				1.04337	1.07444	0.552037	1.66806	1.66158	0.353468	1.01733	2.44961	2.37098	0.879433	1.14055	2.06781	0.679917	1.29736	0.296877	0.648706	0.28516	0.573684	0.873794	0.2671	1.01006	1.58295	0.492669	0.470823	0.406459	0.865462
ispB	PP_0687	Q88Q11		biosynthetic process;cellular biosynthetic process;cellular lipid metabolic process;cellular metabolic process;cellular process;isoprenoid biosynthetic process;isoprenoid metabolic process;lipid biosynthetic process;lipid metabolic process;metabolic process;primary metabolic process		1.68562	2.08334	1.60788	1.26016	1.39574	1.03951	2.29711	1.55698	2.03774	1.12102	1.62825	1.60154	2.06747	1.54289	0.358369	0.61028	-0.294151	-0.654661	0.294777	0.716429	-0.220367	-0.546903	0.167068	0.796675	-0.0822434	-0.285166
PP_2152	PP_2152	Q88KY7		alcohol metabolic process;alditol metabolic process;carbohydrate metabolic process;cellular carbohydrate metabolic process;cellular metabolic process;cellular process;glycerol metabolic process;lipid metabolic process;metabolic process;polyol metabolic process;primary metabolic process;small molecule metabolic process		0.930136	0.910631	0.346824	0.524987	1.03299	0.496044	1.1645	0.591429	-1.41769	1.10682	-0.0972342	0.970375	1.19902	0.940295	0.106524	0.879431	0.0754333	0.210173	0.32979	0.618217	-0.635676	-0.711436	0.021371	0.97091	0.023916	0.0500505
PP_4218	PP_4218	Q88F80				2.11122	1.92787	1.40946	2.30875	2.47099	1.52099	1.81983	2.51337	3.36267	1.77126	2.10927	2.57218	1.414	2.18788	0.280014	0.682394	0.213954	0.517897	0.656219	0.399488	0.732914	1.21044	0.31726	0.609402	0.25465	0.585176
pyrB	PP_4998	Q88D30	Aspartate carbamoyltransferase	amine metabolic process;biosynthetic process;carboxylic acid metabolic process;cellular amine metabolic process;cellular amino acid metabolic process;cellular aromatic compound metabolic process;cellular biosynthetic process;cellular ketone metabolic process;cellular metabolic process;cellular nitrogen compound biosynthetic process;cellular nitrogen compound metabolic process;cellular process;'de…	2.1.3.2	0.865048	1.15244	0.974914	0.859876	1.62131	0.799921	1.30563	0.220059	0.254781	1.24504	1.12374	1.21519	1.07477	0.527381	0.250344	0.729637	0.149214	0.438434	0.540891	0.492045	-0.424177	-0.950439	0.0209274	0.97616	-0.0122003	-0.0411144
PP_3108	PP_3108	Q88I91				0.506174	0.70816	0.63186	0.852657	1.46062	0.871206	1.47805	1.38598	1.46281	1.56448	1.25412	1.64625	1.59482	1.26816	1.30563	0.203782	0.550235	1.75611	3.39868	0.0141176	0.85569	4.7976	2.80113	0.02156	0.825438	3.54416	BES_tend_VK;BES_texp_VK
glgX	PP_4055	Q88FN4	Glycogen operon protein GlgX homolog	carbohydrate catabolic process;carbohydrate metabolic process;catabolic process;cellular carbohydrate catabolic process;cellular carbohydrate metabolic process;cellular glucan metabolic process;cellular macromolecule metabolic process;cellular metabolic process;cellular polysaccharide catabolic process;cellular polysaccharide metabolic process;cellular process;energy derivation by oxidation of or…	3.2.1.-	2.19194	1.90948	1.44608	0.481404	0.840844	2.25385	2.44783	-0.489589	-0.563129	2.27913	0.0407929	0.645801	2.10719	1.82506	0.221988	0.703961	-0.343185	-0.481243	0.681858	0.357112	-1.44036	-1.3584	0.51835	0.417313	-0.694456	-0.984689
metZ	PP_2001	Q88LD4		amine biosynthetic process;amine metabolic process;biosynthetic process;carboxylic acid biosynthetic process;carboxylic acid metabolic process;cellular amine metabolic process;cellular amino acid biosynthetic process;cellular amino acid metabolic process;cellular biosynthetic process;cellular ketone metabolic process;cellular metabolic process;cellular nitrogen compound biosynthetic process;cellu…		0.872011	0.906015	-0.351681	0.939681	1.01994	0.111028	1.58993	1.49386	0.688851	0.441714	-0.586294	1.0032	1.08476	0.949351	0.377598	0.573967	0.439696	0.733189	0.312881	0.658794	0.39936	0.642509	0.0839047	0.856119	0.137305	0.199873
PP_4684	PP_4684	Q88DY4				1.80139	1.53324	1.30243	1.60466	1.67663	1.37816	1.55539	2.84495	2.51189	1.72331	1.55755	2.42117	1.83773	2.18909	0.0189958	0.986819	0.00801898	0.0331135	1.05566	0.214155	0.814359	1.76087	0.870676	0.306317	0.455695	1.28152
mnmA	PP_4014	Q88FR9	tRNA-specific 2-thiouridylase MnmA	cellular macromolecule metabolic process;cellular metabolic process;cellular nitrogen compound metabolic process;cellular process;macromolecule metabolic process;macromolecule modification;metabolic process;ncRNA metabolic process;ncRNA processing;nitrogen compound metabolic process;nucleic acid metabolic process;nucleobase-containing compound metabolic process;primary metabolic process;RNA metab…	2.8.1.-	0.840918	0.863868	0.372529	0.031871	0.955655	-0.731752	0.990514	1.09534	0.448949	1.31097	1.12822	1.28151	1.19125	0.705373	0.31363	0.621818	-0.380866	-0.628284	0.354199	0.658671	0.259313	0.641106	0.937572	0.306905	0.384149	1.27246
PP_0564	PP_0564	Q88QD0				2.02014	2.70991	2.48066	0.98266	1.65093	0.800367	1.63243	1.06851	0.400922	1.68547	1.15321	1.40239	1.37014	1.3408	1.83662	0.0517279	-1.13697	-2.76976	1.48197	0.0727573	-1.35193	-2.58624	2.72336	0.0158095	-1.08693	-3.85265	BES_tend_VK
PP_2131	PP_2131	Q88L06				0.296379	0.211715	0.366569	1.55564	1.73811	0.948059	0.659698	1.21052	-0.179137	1.52675	1.35806	1.22634	1.12078	1.13134	1.56796	0.0890679	0.933822	2.3239	0.460885	0.505136	0.561157	0.896636	4.18705	0.00325581	0.917575	5.23994	BES_tend_VK
PP_4138	PP_4138	Q88FF8	Chromate reductase		1.6.5.2	2.0511	1.72157	1.14746	-0.203934	0.086215	1.72409	2.22161	0.686711	0.189811	1.56364	0.132513	0.0889831	1.67679	1.93176	0.398819	0.532495	-0.683047	-0.811762	0.794361	0.32819	-0.826656	-1.42372	0.491132	0.432821	-0.682532	-0.944894
rmlD	PP_1784	Q88LZ2		biosynthetic process;carbohydrate biosynthetic process;carbohydrate metabolic process;cellular biosynthetic process;cellular carbohydrate biosynthetic process;cellular carbohydrate metabolic process;cellular macromolecule biosynthetic process;cellular macromolecule metabolic process;cellular metabolic process;cellular polysaccharide biosynthetic process;cellular polysaccharide metabolic process;c…		-0.433441	0.0229642	-0.366589	-0.689667	0.13923	-0.299555	0.131994	1.33503	0.652583	1.22726	0.804222	1.89767	0.872178	0.856065	0.110755	0.873955	0.0795226	0.218812	2.19032	0.0256585	1.33065	3.74637	2.02511	0.0355224	1.36656	3.14842	BES_tend_VK;BES_texp_VK
proB	PP_0691	Q88Q07	Glutamate 5-kinase	amine biosynthetic process;amine metabolic process;biosynthetic process;carboxylic acid biosynthetic process;carboxylic acid metabolic process;cellular amine metabolic process;cellular amino acid biosynthetic process;cellular amino acid metabolic process;cellular biosynthetic process;cellular ketone metabolic process;cellular metabolic process;cellular nitrogen compound biosynthetic process;cellu…	2.7.2.11	0.369234	1.04101	0.82219	0.830905	0.874553	0.61034	0.553049	1.30174	1.23404	1.35432	1.11068	1.42261	1.77123	1.64286	0.0491222	0.956502	-0.0269319	-0.0927311	1.28973	0.194645	0.552556	1.83664	1.58098	0.0999308	0.742702	2.19719
purT	PP_1457	Q88MW1	Phosphoribosylglycinamide formyltransferase 2	biosynthetic process;cellular biosynthetic process;cellular metabolic process;cellular nitrogen compound biosynthetic process;cellular nitrogen compound metabolic process;cellular process;'de novo' IMP biosynthetic process;heterocycle biosynthetic process;heterocycle metabolic process;IMP biosynthetic process;IMP metabolic process;metabolic process;nitrogen compound metabolic process;nucleobase-c…	2.1.2.-	2.15899	2.12854	1.64011	0.250989	1.72413	1.55232	2.48886	2.34824	2.01195	1.70285	1.3664	1.71543	2.38413	2.31518	0.35298	0.582382	-0.471804	-0.706839	0.0624708	0.954094	0.0451364	0.1286	0.0324875	0.956051	-0.0305933	-0.072552
aroC	PP_1830	Q88LU7	Chorismate synthase	amine biosynthetic process;amine metabolic process;aromatic amino acid family biosynthetic process;aromatic amino acid family metabolic process;aromatic compound biosynthetic process;biosynthetic process;carboxylic acid biosynthetic process;carboxylic acid metabolic process;cellular amine metabolic process;cellular amino acid biosynthetic process;cellular amino acid metabolic process;cellular aro…	4.2.3.5	1.6238	1.28974	0.956647	1.46586	1.21494	0.834696	1.5822	0.336775	0.328242	1.15608	0.944501	1.78184	0.935912	1.05157	0.0208164	0.978692	-0.0156386	-0.0442394	0.95329	0.272955	-0.683028	-1.56891	0.145499	0.795568	-0.111607	-0.286848
ribH	PP_0517	Q88QH6	6,7-dimethyl-8-ribityllumazine synthase	biosynthetic process;cellular biosynthetic process;cellular metabolic process;cellular nitrogen compound biosynthetic process;cellular nitrogen compound metabolic process;cellular process;flavin-containing compound biosynthetic process;flavin-containing compound metabolic process;heterocycle biosynthetic process;heterocycle metabolic process;metabolic process;nitrogen compound metabolic process;r…	2.5.1.78	1.04027	0.779487	0.380319	1.91824	2.43268	1.35508	1.50601	1.45042	1.19749	1.27298	1.73838	1.58796	1.77226	1.87589	1.65159	0.0718936	1.06964	2.50184	1.30444	0.185227	0.573604	1.87436	2.65527	0.0202174	1.01026	3.66909	BES_tend_VK
tal	PP_2168	Q88KX1	Transaldolase	alcohol catabolic process;alcohol metabolic process;carbohydrate catabolic process;carbohydrate metabolic process;catabolic process;cellular carbohydrate catabolic process;cellular carbohydrate metabolic process;cellular metabolic process;cellular nitrogen compound metabolic process;cellular process;coenzyme metabolic process;cofactor metabolic process;glucose catabolic process;glucose metabolic …	2.2.1.2	1.8985	2.07365	2.10953	-0.484855	-0.134383	2.08686	2.44514	1.01067	0.931981	1.9184	0.596036	0.920572	2.56071	2.01128	0.535495	0.420292	-1.04904	-1.05995	1.07675	0.215315	-0.740214	-1.74929	0.400071	0.516707	-0.50508	-0.78087
astB	PP_4477	Q88EI5	N-succinylarginine dihydrolase	amine catabolic process;amine metabolic process;arginine catabolic process;arginine catabolic process to glutamate;arginine catabolic process to succinate;arginine metabolic process;carboxylic acid catabolic process;carboxylic acid metabolic process;catabolic process;cellular amine metabolic process;cellular amino acid catabolic process;cellular amino acid metabolic process;cellular catabolic pro…	3.5.3.23	1.01011	1.26749	1.19068	0.759893	1.34364	1.44642	1.57013	1.56305	1.65121	0.816944	0.650581	0.727922	1.6927	1.81608	0.221627	0.764953	0.123927	0.385206	0.273224	0.736399	0.18764	0.499843	0.0623058	0.900221	0.0657255	0.139533
lptE	PP_4795	Q88DN0	LPS-assembly lipoprotein LptE	cellular component assembly;cellular component assembly at cellular level;cellular component organization;cellular component organization at cellular level;cellular component organization or biogenesis;cellular component organization or biogenesis at cellular level;cellular membrane organization;cellular process;Gram-negative-bacterium-type cell outer membrane assembly;membrane assembly;membrane …		1.66922	1.8001	1.83047	2.45783	3.22053	1.83598	1.87012	2.10197	2.4363	1.43139	1.92226	1.87793	1.79141	1.4227	0.712682	0.366664	0.579516	1.19188	0.303238	0.706886	0.22329	0.558825	0.0316108	0.967988	-0.0130256	-0.0541313
rpmB	PP_5282	Q88C99	50S ribosomal protein L28	biosynthetic process;cellular biosynthetic process;cellular macromolecule biosynthetic process;cellular macromolecule metabolic process;cellular metabolic process;cellular process;cellular protein metabolic process;macromolecule biosynthetic process;macromolecule metabolic process;metabolic process;primary metabolic process;protein metabolic process;translation		2.85757	2.62875	2.68969	3.03838	3.47859	3.07851	2.78192	1.63687	0.897801	1.08467	1.96818	2.12033	0.814152	1.08862	1.02142	0.326585	0.369012	1.31942	2.54946	0.014	-1.51889	-4.5725	1.6135	0.0700943	-1.22752	-2.53003	BES_texp_VK
PP_1322	PP_1322	Q88N90				2.00091	1.68171	2.05547	2.31282	2.50209	2.04911	1.79902	1.35907	1.37712	2.56467	2.09751	1.85865	2.00767	1.86298	0.561764	0.527903	0.253062	0.826517	0.128718	0.844657	-0.145743	-0.282681	0.13805	0.857003	0.0440062	0.200511
PP_0370	PP_0370	Q88QW4				-1.60781	-1.23426	-1.68491	-1.91546	-1.38305	-1.37306	-0.568432	-1.56406	-3.69448	-1.40282	-2.26598	-2.63835	-1.03142	-0.828231	0.22704	0.724579	0.198995	0.443528	0.400796	0.538054	-0.711458	-0.835555	0.1244	0.79672	-0.181998	-0.283216
metY	PP_2528	Q88JW9		amine metabolic process;carboxylic acid metabolic process;cellular amine metabolic process;cellular amino acid metabolic process;cellular ketone metabolic process;cellular metabolic process;cellular nitrogen compound metabolic process;cellular process;metabolic process;nitrogen compound metabolic process;organic acid metabolic process;oxoacid metabolic process;primary metabolic process;small mole…		1.77079	1.56512	-0.291607	1.84197	2.02214	1.56828	2.91921	2.28331	1.63181	1.34424	0.399448	1.49168	2.49951	1.66864	0.798664	0.286687	1.07313	1.43332	0.445545	0.502988	0.738356	0.908989	0.272158	0.610567	0.500049	0.588427
polA	PP_0123	Q88RK6		biosynthetic process;cellular biosynthetic process;cellular macromolecule biosynthetic process;cellular macromolecule metabolic process;cellular metabolic process;cellular nitrogen compound metabolic process;cellular process;DNA metabolic process;DNA replication;DNA-dependent DNA replication;macromolecule biosynthetic process;macromolecule metabolic process;metabolic process;nitrogen compound met…		0.645821	1	0.351153	0.684985	1.10889	0.103714	1.0046	0.56172	0.671645	0.968624	0.0959926	1.14671	0.577979	0.726701	0.0683101	0.917852	0.0598899	0.146037	0.110677	0.892383	0.0683374	0.211245	0.0327401	0.955825	-0.0288149	-0.0719086
PP_2187	PP_2187	Q88KV2		response to stimulus;response to stress		2.46694	2.18233	2.12095	-0.90603	-1.27592	0.145864	0.93494	1.27368	0.750842	0.251709	-1.76536	-0.444235	0.692946	1.55688	2.0728	0.0229885	-2.53203	-3.60541	2.05519	0.0293763	-1.498	-3.62093	1.32887	0.0855652	-2.24668	-2.34924	BES_t0_VK;BES_texp_VK
PP_5365	PP_5365	Q88C18		biosynthetic process;lipid biosynthetic process;lipid metabolic process;metabolic process;primary metabolic process		1.72635	1.49528	-0.537933	-0.846205	-0.388015	-0.703026	1.89313	0.305688	-0.812001	0.557642	-2.53018	-0.014542	1.25736	1.16195	0.405678	0.517891	-0.905595	-0.847102	0.453683	0.494426	-0.877457	-0.940032	0.321706	0.553977	-0.92592	-0.709833
PP_4588	PP_4588	Q88E78				1.89933	1.85207	0.582015	-0.668995	-1.4523	-0.313822	0.739177	2.98157	2.30238	-0.0532986	-0.791636	1.03926	1.8948	2.04686	1.46276	0.0717263	-1.86846	-2.49787	0.1062	0.85533	0.29908	0.268052	0.180085	0.70548	-0.397153	-0.417359
PP_4054	PP_4054	Q88FN5				2.87988	2.6347	2.36508	2.13431	2.41928	2.9873	2.84791	-4.13573	NaN	3.18709	1.20299	0.989086	2.15466	2.29501	0.0383277	0.962063	-0.0293516	-0.080824	NaN	1	0	NaN	1.18739	0.144789	-0.966114	-1.89505
accA	PP_1607	Q88MG4	Acetyl-coenzyme A carboxylase carboxyl transferase subunit alpha	biosynthetic process;carboxylic acid biosynthetic process;carboxylic acid metabolic process;cellular biosynthetic process;cellular ketone metabolic process;cellular lipid metabolic process;cellular metabolic process;cellular process;fatty acid biosynthetic process;fatty acid metabolic process;lipid biosynthetic process;lipid metabolic process;metabolic process;monocarboxylic acid metabolic proces…	6.4.1.2	2.03151	1.93374	2.05812	2.73898	2.61135	2.13462	2.22481	2.82748	2.6665	2.65	2.4521	2.8074	2.35207	2.34842	1.20006	0.26565	0.419647	1.51909	3.31357	0.0211724	0.706869	4.20561	1.83	0.114671	0.482207	2.07658	BES_texp_VK
ttgA	PP_1386	Q88N30	Probable efflux pump periplasmic linker TtgA	cellular process;establishment of localization;transmembrane transport;transport		1.44287	1.1121	0.648957	2.36343	2.5734	1.17978	0.987842	1.84939	2.49412	0.991492	1.2191	2.09858	0.844123	0.608386	0.642554	0.385836	0.708137	1.15095	0.652535	0.403397	0.710359	1.19917	0.105232	0.831239	0.124572	0.233999
cyoA	PP_0812	Q88PN7		cellular metabolic process;cellular process;electron transport chain;generation of precursor metabolites and energy;metabolic process;oxidation-reduction process		1.77706	1.2881	0.970594	1.49073	1.89744	1.04039	1.05696	2.51114	2.31944	1.54754	1.30712	1.56344	1.87658	2.27669	0.0285758	0.968264	0.0261296	0.0635625	0.971584	0.249069	0.780785	1.63863	0.602037	0.417086	0.410707	0.987969
hemN	PP_4264	Q88F35	Coproporphyrinogen-III oxidase	biosynthetic process;cellular aromatic compound metabolic process;cellular biosynthetic process;cellular metabolic process;cellular nitrogen compound biosynthetic process;cellular nitrogen compound metabolic process;cellular process;cofactor biosynthetic process;cofactor metabolic process;heterocycle biosynthetic process;heterocycle metabolic process;metabolic process;nitrogen compound metabolic …	1.3.99.22	2.05035	1.33526	1.52655	-1.04519	-0.887225	1.76437	1.95576	0.202214	0.831126	2.8022	-0.00558138	-0.00339168	2.83317	2.82841	0.552448	0.399839	-1.19046	-1.0986	0.166664	0.790529	-0.358872	-0.393578	0.081497	0.853344	-0.224235	-0.206705
PP_3904	PP_3904	Q88G22				2.4809	2.40178	3.14721	1.95899	2.49737	2.95466	2.85809	1.40576	0.758784	2.98411	2.56487	1.84507	2.57054	2.33241	0.121921	0.855746	-0.109353	-0.253125	0.614336	0.401894	-0.960413	-1.19769	0.565274	0.452183	-0.348407	-0.911154
cspD	PP_4010	Q88FS3		biological regulation;regulation of biological process;regulation of biosynthetic process;regulation of cellular biosynthetic process;regulation of cellular macromolecule biosynthetic process;regulation of cellular metabolic process;regulation of cellular process;regulation of gene expression;regulation of macromolecule biosynthetic process;regulation of macromolecule metabolic process;regulation…		3.4738	3.6075	4.22256	1.76558	2.67992	3.78582	3.32976	-2.44192	-2.50395	4.08363	2.093	1.56138	2.46814	2.14579	0.76074	0.317839	-0.877682	-1.34363	0.857767	0.2128	-4.05536	-1.76495	2.66121	0.0121231	-1.70088	-4.31365	BES_tend_VK
putA	PP_4947	Q88D80		amine biosynthetic process;amine catabolic process;amine metabolic process;biosynthetic process;carboxylic acid biosynthetic process;carboxylic acid catabolic process;carboxylic acid metabolic process;catabolic process;cellular amine metabolic process;cellular amino acid biosynthetic process;cellular amino acid catabolic process;cellular amino acid metabolic process;cellular biosynthetic process;…		1.3039	0.628694	0.137303	1.15137	1.01833	0.195339	1.07179	0.143738	-0.909358	1.43047	0.159276	0.919529	1.43626	1.28584	0.167491	0.792894	0.169245	0.347637	0.244653	0.715638	-0.468347	-0.546896	0.236466	0.666199	0.260261	0.481718
rpsH	PP_0468	Q88QM1	30S ribosomal protein S8	biosynthetic process;cellular biosynthetic process;cellular macromolecule biosynthetic process;cellular macromolecule metabolic process;cellular metabolic process;cellular process;cellular protein metabolic process;macromolecule biosynthetic process;macromolecule metabolic process;metabolic process;primary metabolic process;protein metabolic process;translation		4.31967	4.34657	4.5701	4.60809	5.11903	3.55299	2.93984	1.80594	1.39008	1.96692	2.3328	1.87398	0.883521	1.31132	0.243639	0.68234	-0.357123	-0.51848	3.84719	0	-2.69113	-9.30226	3.14192	0.0036	-2.81171	-5.84128	BES_tend_VK;BES_texp_VK
glk	PP_1011	Q88P42		alcohol catabolic process;alcohol metabolic process;carbohydrate catabolic process;carbohydrate metabolic process;catabolic process;cellular carbohydrate catabolic process;cellular carbohydrate metabolic process;cellular metabolic process;cellular process;generation of precursor metabolites and energy;glucose catabolic process;glucose metabolic process;glycolysis;hexose catabolic process;hexose m…		0.921528	1.57863	0.39285	0.752486	0.178927	0.850147	1.88784	1.7128	1.78183	1.09195	0.467048	1.29659	1.78639	1.80836	0.0314719	0.963245	-0.0469862	-0.0770965	0.623729	0.439695	0.564528	1.11319	0.336982	0.576635	0.375262	0.659086
rpoD	PP_0387	Q88QU7	RNA polymerase sigma factor RpoD	biosynthetic process;cellular biosynthetic process;cellular macromolecule metabolic process;cellular metabolic process;cellular nitrogen compound metabolic process;cellular process;macromolecule metabolic process;metabolic process;nitrogen compound metabolic process;nucleic acid metabolic process;nucleobase-containing compound metabolic process;primary metabolic process;RNA biosynthetic process;R…		2.22762	2.46134	2.30487	2.79211	3.32654	2.38723	2.70634	2.76563	2.23524	2.79927	2.55048	2.66471	3.24801	2.89104	0.982667	0.2988	0.471782	1.39656	0.618844	0.503574	0.268771	0.91056	1.34738	0.179007	0.507285	1.74456
PP_3145	PP_3145	Q88I56				1.8341	1.99895	1.63369	0.757497	0.725142	1.56841	2.77081	-0.97779	-2.66092	3.54629	-0.374948	0.975727	2.78498	2.75884	0.258553	0.665994	-0.366779	-0.54367	0.426351	0.491322	-1.85305	-0.947186	0.115908	0.797135	-0.286094	-0.283444
relA	PP_1656	Q88MB8		cellular metabolic process;cellular nitrogen compound metabolic process;cellular process;guanosine tetraphosphate metabolic process;heterocycle metabolic process;metabolic process;nitrogen compound metabolic process;nucleobase-containing compound metabolic process;nucleobase-containing small molecule metabolic process;nucleoside bisphosphate metabolic process;nucleoside phosphate metabolic proces…		1.05823	1.01672	0.695268	0.97351	1.61117	1.24603	1.3037	0.972006	0.467532	1.23694	1.12135	1.24136	1.70579	1.28953	0.979505	0.335	0.360197	1.27688	0.0420475	0.96568	-0.0312453	-0.0884774	1.17381	0.241383	0.416101	1.49458
PP_1770	PP_1770	Q88M05	3-phosphoshikimate 1-carboxyvinyltransferase	amine biosynthetic process;amine metabolic process;aromatic amino acid family biosynthetic process;aromatic amino acid family biosynthetic process, prephenate pathway;aromatic amino acid family metabolic process;aromatic compound biosynthetic process;biosynthetic process;carboxylic acid biosynthetic process;carboxylic acid metabolic process;cellular amine metabolic process;cellular amino acid bio…	2.5.1.19	1.61547	1.8089	2.53189	0.316457	0.62009	1.70086	1.71514	1.85118	1.74244	1.32826	1.18653	0.891689	1.631	1.29201	0.899709	0.264393	-0.897285	-1.52335	0.464098	0.549979	-0.344794	-0.818644	1.25932	0.150578	-0.735112	-1.86098
PP_2336	PP_2336	Q88KF4		metabolic process		0.0666562	0.00765201	-0.797916	-2.28853	-0.657039	0.57266	0.25387	0.372878	0.51928	0.65489	-0.162364	-0.0467152	0.758929	0.891338	0.135969	0.810872	-0.288558	-0.322724	1.2239	0.175722	0.756885	1.93813	0.722274	0.331626	0.601499	1.21189
PP_4379	PP_4379	Q88ES4		biosynthetic process;carboxylic acid biosynthetic process;carboxylic acid metabolic process;cellular biosynthetic process;cellular ketone metabolic process;cellular lipid metabolic process;cellular metabolic process;cellular process;fatty acid biosynthetic process;fatty acid metabolic process;lipid biosynthetic process;lipid metabolic process;metabolic process;monocarboxylic acid metabolic proces…		0.522636	0.836538	0.664094	0.784772	1.50164	0.970283	1.44208	1.27211	1.04502	2.21358	1.73909	1.38637	1.87343	1.85281	1.13219	0.255661	0.500273	1.55465	1.06433	0.208952	0.835813	1.78187	2.96925	0.0129189	1.0385	4.09593	BES_tend_VK
PP_0753	PP_0753	Q88PU5				-1.08295	-0.142565	-1.69626	0.658677	1.09101	-0.162564	0.519588	0.988188	0.375241	0.493811	-0.766118	0.527338	0.0629413	0.477719	1.5607	0.0664972	1.5006	2.55486	1.50587	0.0639784	1.593	2.70344	1.00616	0.190538	1.04939	1.69826
rpmE	PP_5087	Q88CU3	50S ribosomal protein L31	biosynthetic process;cellular biosynthetic process;cellular macromolecule biosynthetic process;cellular macromolecule metabolic process;cellular metabolic process;cellular process;cellular protein metabolic process;macromolecule biosynthetic process;macromolecule metabolic process;metabolic process;primary metabolic process;protein metabolic process;translation		2.71419	2.4091	-0.968639	2.66307	2.69068	-0.267355	2.74849	-3.7459	NaN	0.962109	-0.821992	2.37079	-0.397416	-0.0353707	0.166093	0.753977	0.573838	0.403718	NaN	1	0	NaN	0.362524	0.513761	-1.10588	-0.789573
PP_2099	PP_2099	Q88L36				0.869999	1.79467	0.49368	1.36058	2.06856	0.836595	1.75079	0.999447	0.25367	1.29757	1.1733	1.77229	0.140689	0.898954	0.440452	0.530716	0.451349	0.819416	0.152562	0.815446	-0.202553	-0.33999	0.0376725	0.938609	-0.0564735	-0.0918592
potG	PP_5179	Q88CK1	Polyamine-transporting ATPase		3.6.3.31	-0.433386	-0.59602	-4.30851	0.041917	0.498347	0.300085	0.83291	0.434111	-0.0605328	0.564202	-4.27401	-0.203274	0.699069	0.950874	1.01408	0.183711	2.19762	1.86712	0.750908	0.296332	2.0919	1.51619	0.240968	0.619003	1.07247	0.568941
PP_3638	PP_3638	Q88GT0				-0.245205	-0.785975	-3.65159	-0.507208	-0.654639	-0.717201	0.669372	0.461728	0.514966	1.16238	-1.11574	0.250156	1.51405	1.07358	0.603684	0.37154	1.25851	1.18149	0.986494	0.176452	2.27395	1.92601	0.86974	0.20226	1.99144	1.63501
petC	PP_1319	Q88N93				0.444054	0.230333	2.44735	1.77881	2.48632	3.40777	3.09846	4.0165	3.71098	2.9705	2.16924	0.390686	3.66941	3.368	1.13949	0.152353	1.65226	1.99503	1.51324	0.0518961	2.52541	2.89827	0.591581	0.345267	1.35875	1.17137
acdA	PP_3492	Q88H69				0.312199	0.654468	0.212291	0.756498	1.17628	0.0141675	1.13777	0.539113	-0.56722	1.01159	0.250799	0.325069	0.67146	1.10039	0.502998	0.511995	0.378191	0.86342	0.0457809	0.958928	-0.0651573	-0.111071	0.316802	0.632362	0.193944	0.54543
PP_5278	PP_5278	Q88CA3				0.372038	1.48101	0.85353	0.403531	1.45132	1.13682	1.86817	-0.0761713	-0.83117	1.42912	0.711704	0.848203	1.82412	1.03157	0.282829	0.654992	0.312768	0.564717	0.420757	0.519703	-0.728266	-0.869183	0.197694	0.712531	0.201707	0.404575
dnaA	PP_0010	P0A116	Chromosomal replication initiator protein DnaA	biological regulation;cellular macromolecule metabolic process;cellular metabolic process;cellular nitrogen compound metabolic process;cellular process;DNA metabolic process;DNA-dependent DNA replication initiation;macromolecule metabolic process;metabolic process;nitrogen compound metabolic process;nucleic acid metabolic process;nucleobase-containing compound metabolic process;primary metabolic …		-1.05467	-0.338082	-0.872339	0.246144	0.603015	-0.111496	-0.0171111	0.0483442	-0.682317	0.365561	-0.0270762	0.346635	0.284186	0.0351783	1.79978	0.0649944	0.935168	2.58947	0.81632	0.345939	0.665559	1.39393	2.1351	0.0379873	0.914761	2.95025	BES_tend_VK
PP_0953	PP_0953	Q88P99				0.896774	0.773512	-0.0503682	0.4269	0.492415	0.325424	0.683492	1.28168	1.84505	0.697062	-0.0141749	1.32734	0.483447	0.493098	0.0782107	0.909041	-0.0579146	-0.158989	0.758731	0.359109	0.734623	1.34737	0.0267146	0.963329	0.0324551	0.0633258
PP_1792	PP_1792	Q88LY4				-0.336246	-0.228945	-1.76597	0.350204	0.654836	-0.412326	0.2878	0.513985	-0.652786	0.638426	0.256193	1.21057	0.0535571	0.327676	1.00426	0.222082	0.997181	1.68163	0.664237	0.386136	0.943595	1.2685	1.21719	0.123637	1.23905	2.01959
tpiA	PP_4715	Q88DV4	Triosephosphate isomerase	alcohol biosynthetic process;alcohol catabolic process;alcohol metabolic process;biosynthetic process;carbohydrate biosynthetic process;carbohydrate catabolic process;carbohydrate metabolic process;catabolic process;cellular biosynthetic process;cellular carbohydrate biosynthetic process;cellular carbohydrate catabolic process;cellular carbohydrate metabolic process;cellular metabolic process;cel…	5.3.1.1	1.8151	1.68513	1.55325	-0.97653	0.120524	0.715879	1.20015	0.536873	0.575848	0.479311	0.393045	-0.0700898	1.58504	1.19774	1.28555	0.116959	-1.41949	-2.15539	3.85858	0.0048	-1.15382	-6.388	1.00369	0.197318	-0.908062	-1.65356	BES_texp_VK
PP_4867	PP_4867	Q88DF8		amine transport;amino acid transport;carboxylic acid transport;establishment of localization;nitrogen compound transport;organic acid transport;organic substance transport;transport		3.83615	3.78412	3.76579	-2.8407	-3.09345	-1.64012	0.631134	0.76187	0.304747	-3.53617	-3.53505	-2.09381	1.08194	1.19376	2.56518	0.00936842	-5.53114	-5.00008	1.55954	0.0409091	-4.61854	-3.15677	1.67896	0.0370725	-4.63364	-3.10049	BES_t0_VK;BES_tend_VK;BES_texp_VK
rpsO	PP_4709	Q88DV9	30S ribosomal protein S15	biosynthetic process;cellular biosynthetic process;cellular macromolecule biosynthetic process;cellular macromolecule metabolic process;cellular metabolic process;cellular process;cellular protein metabolic process;macromolecule biosynthetic process;macromolecule metabolic process;metabolic process;primary metabolic process;protein metabolic process;translation		2.4215	2.22045	2.0364	2.26155	2.27924	0.7255	1.0613	-0.939138	-0.161208	-3.91921	NaN	-0.879904	-3.04146	NaN	0.615191	0.400934	-0.644219	-1.09883	1.55973	0.0410219	-3.8993	-3.11786	NaN	1	0	NaN	BES_texp_VK
PP_0287	PP_0287	Q88R47				1.04061	1.18051	-0.145219	0.575954	1.10771	0.079292	0.937055	0.756423	0.224959	1.54789	0.684701	1.01597	1.45286	1.73832	0.0128113	0.986473	-0.0169641	-0.0312447	0.0947903	0.884716	0.151126	0.225657	0.540381	0.423755	0.530997	0.970864
ompH	PP_1600	Q88MH1				2.3379	2.63213	2.89551	2.49524	3.37516	2.76106	2.40763	3.10154	4.14085	1.34268	1.70375	1.4839	0.791789	0.725164	0.183071	0.789045	0.137922	0.352297	0.103726	0.862639	0.239843	0.257247	2.19881	0.0243303	-1.4457	-3.43901	BES_tend_VK
nagZ	PP_2145	Q88KZ4	Beta-hexosaminidase	amine metabolic process;aminoglycan biosynthetic process;aminoglycan metabolic process;biological regulation;biosynthetic process;carbohydrate biosynthetic process;carbohydrate metabolic process;cell cycle;cell division;cell wall macromolecule biosynthetic process;cell wall macromolecule metabolic process;cell wall organization;cell wall organization or biogenesis;cellular biosynthetic process;ce…	3.2.1.52	-0.881842	-1.21082	-1.88843	-1.02277	-0.436915	-1.48009	-1.04417	-0.482953	-0.638219	-0.947195	-1.77742	-0.62555	-1.43849	-0.781386	0.405404	0.575245	0.331046	0.728464	0.912418	0.303879	0.637577	1.49584	0.160684	0.755732	0.171322	0.338421
cbpA	PP_4848	Q88DH7	Curved DNA-binding protein	cellular macromolecule metabolic process;cellular metabolic process;cellular process;cellular protein metabolic process;macromolecule metabolic process;metabolic process;primary metabolic process;protein folding;protein metabolic process		1.15662	1.49556	1.38717	0.977449	2.13019	1.93595	1.81687	-0.133355	-1.50742	2.71504	1.49345	1.36345	2.3209	1.7947	0.536441	0.500501	0.368664	0.894364	0.325578	0.604633	-0.988361	-0.733506	0.709999	0.375789	0.396674	1.08614
hisC	PP_0967	Q88P86	Histidinol-phosphate aminotransferase	amine biosynthetic process;amine metabolic process;biosynthetic process;carboxylic acid biosynthetic process;carboxylic acid metabolic process;cellular amine metabolic process;cellular amino acid biosynthetic process;cellular amino acid metabolic process;cellular biosynthetic process;cellular ketone metabolic process;cellular metabolic process;cellular nitrogen compound biosynthetic process;cellu…	2.6.1.9	1.27198	1.46175	1.31275	0.846971	1.46634	1.1704	1.50492	1.61745	1.3202	1.42516	1.7429	1.63868	2.3834	2.00162	0.21435	0.787734	-0.101668	-0.353957	0.432174	0.731587	0.105442	0.515835	1.48824	0.131849	0.592821	1.96254
hemY	PP_0189	Q88RE2		cellular metabolic process;cellular process;cofactor metabolic process;heme metabolic process;heterocycle metabolic process;metabolic process;nitrogen compound metabolic process;pigment metabolic process;porphyrin-containing compound metabolic process;tetrapyrrole metabolic process		1.43227	1.28215	1.15701	1.58853	1.81412	1.46988	1.33855	1.75942	1.59516	1.95502	1.6404	1.55797	1.64796	1.7922	0.945972	0.397019	0.262292	1.10781	1.66617	0.142752	0.479386	2.07564	2.06866	0.132035	0.369152	1.96341
mmsB	PP_4666	Q88E02	3-hydroxyisobutyrate dehydrogenase	alcohol catabolic process;alcohol metabolic process;amine catabolic process;amine metabolic process;branched chain family amino acid catabolic process;branched chain family amino acid metabolic process;carbohydrate catabolic process;carbohydrate metabolic process;carboxylic acid catabolic process;carboxylic acid metabolic process;catabolic process;cellular amine metabolic process;cellular amino a…	1.1.1.31	-0.0146255	0.376182	-0.0793389	0.131246	0.539927	-0.0279105	0.676603	1.04827	0.717631	-0.293165	0.0737691	0.399787	0.429826	0.357009	0.45342	0.583769	0.235894	0.714912	0.391315	0.594915	0.396841	0.751814	0.679257	0.467064	0.221025	0.872101
PP_4573	PP_4573	Q88E93				0.822542	0.216818	0.586869	1.09021	1.51291	0.959579	0.680046	1.74643	1.31696	1.36597	0.764703	1.00988	1.16295	1.51573	1.02102	0.278213	0.518612	1.47079	1.86333	0.0515613	0.934377	2.89745	1.21359	0.190823	0.571238	1.69304
kdsA2	PP_1807	Q88LX0	2-dehydro-3-deoxyphosphooctonate aldolase 2	alcohol biosynthetic process;alcohol metabolic process;biosynthetic process;carbohydrate biosynthetic process;carbohydrate metabolic process;carboxylic acid biosynthetic process;carboxylic acid metabolic process;cellular biosynthetic process;cellular carbohydrate biosynthetic process;cellular carbohydrate metabolic process;cellular ketone metabolic process;cellular metabolic process;cellular proc…	2.5.1.55	1.28174	1.67542	1.62667	1.02963	1.75081	1.71453	2.05399	1.23699	0.941312	1.7119	1.60595	1.70822	1.79694	1.87225	0.149578	0.830697	0.109295	0.290528	0.378684	0.657145	-0.231211	-0.648784	0.8567	0.423127	0.217897	0.972971
thiG	PP_5104	Q88CS6	Thiazole synthase	aromatic compound biosynthetic process;biosynthetic process;cellular aromatic compound metabolic process;cellular biosynthetic process;cellular metabolic process;cellular nitrogen compound biosynthetic process;cellular nitrogen compound metabolic process;cellular process;coenzyme biosynthetic process;coenzyme metabolic process;cofactor biosynthetic process;cofactor metabolic process;heterocycle b…	2.8.1.10	1.16995	0.968483	0.722341	1.10004	2.00622	2.14246	2.18157	1.15005	0.784991	1.42249	1.06763	0.992225	1.391	1.02202	1.42905	0.116851	0.903979	2.14778	0.297991	0.732764	0.165587	0.50869	0.477274	0.579653	0.164626	0.648783
PP_4259	PP_4259	Q88F40				0.58811	0.755581	-1.73478	-0.87762	-0.0654097	0.294611	1.22275	-0.109397	-0.639598	0.427195	-2.70881	-0.724034	1.26523	0.386315	0.119496	0.830406	0.273945	0.289277	0.00882864	0.988551	0.0230957	0.0240418	0.0936139	0.827476	-0.314964	-0.239163
PP_4959	PP_4959	Q88D68		biological regulation;cellular process;cellular response to stimulus;regulation of biological process;regulation of cellular process;response to stimulus;signal transduction;two-component signal transduction system (phosphorelay)		0.884285	0.887067	0.226142	-0.769033	0.465964	0.815624	1.26672	0.131674	-0.0674088	1.26112	-0.067183	-0.0822033	1.23237	1.20125	0.152708	0.796029	-0.221012	-0.340908	0.18214	0.792012	-0.224036	-0.394108	0.0702503	0.885174	-0.0947735	-0.163963
malQ	PP_4052	Q88FN7	4-alpha-glucanotransferase		2.4.1.25	1.34806	1.429	0.412978	1.15737	-0.609654	1.26182	1.82081	0.60961	-2.37094	1.42713	0.635055	0.712324	1.80716	1.82581	0.0820445	0.886064	-0.155762	-0.199734	0.417043	0.502873	-1.17475	-0.904126	0.143501	0.771411	0.181741	0.3152
nusG	PP_0442	Q88QP6	Transcription termination/antitermination protein NusG	biological regulation;biosynthetic process;cellular biosynthetic process;cellular macromolecule metabolic process;cellular metabolic process;cellular nitrogen compound metabolic process;cellular process;macromolecule metabolic process;metabolic process;nitrogen compound metabolic process;nucleic acid metabolic process;nucleobase-containing compound metabolic process;primary metabolic process;regu…		2.45667	2.02301	1.83887	2.60873	1.2731	0.871385	1.43119	2.76234	2.52256	1.73732	1.59574	2.15061	2.59387	2.05492	0.545772	0.447424	-0.56008	-0.986917	0.25974	0.732428	0.23456	0.510289	0.00859171	0.987827	-0.00739531	-0.0191298
rpsT	PP_0600	Q88Q95	30S ribosomal protein S20	biosynthetic process;cellular biosynthetic process;cellular macromolecule biosynthetic process;cellular macromolecule metabolic process;cellular metabolic process;cellular process;cellular protein metabolic process;macromolecule biosynthetic process;macromolecule metabolic process;metabolic process;primary metabolic process;protein metabolic process;translation		2.26262	1.52801	2.47816	4.33061	3.65302	3.06402	1.37453	0.748171	0.786681	0.8666	1.49455	1.39425	-0.57665	1.30607	0.597476	0.38666	1.01595	1.14671	1.94886	0.0365172	-1.28911	-3.30787	0.919751	0.206321	-1.18504	-1.6157	BES_texp_VK
gatB	PP_0930	Q88PC0	Aspartyl/glutamyl-tRNA(Asn/Gln) amidotransferase subunit B	biosynthetic process;cellular biosynthetic process;cellular macromolecule biosynthetic process;cellular macromolecule metabolic process;cellular metabolic process;cellular process;cellular protein metabolic process;macromolecule biosynthetic process;macromolecule metabolic process;metabolic process;primary metabolic process;protein metabolic process;translation	6.3.5.-	1.21963	1.22286	1.40718	1.49384	1.86315	1.19143	2.37801	2.28558	1.81664	2.63916	1.51949	1.73249	2.04291	2.23335	0.691092	0.399845	0.448382	1.10237	1.76176	0.0604524	0.963902	2.78462	1.55615	0.122468	0.598837	2.02948
rapA	PP_1145	Q88NR0	RNA polymerase-associated protein RapA	biological regulation;biosynthetic process;cellular biosynthetic process;cellular macromolecule biosynthetic process;cellular macromolecule metabolic process;cellular metabolic process;cellular nitrogen compound metabolic process;cellular process;macromolecule biosynthetic process;macromolecule metabolic process;metabolic process;nitrogen compound metabolic process;nucleic acid metabolic process;…	3.6.4.-	0.411314	-0.264151	0.92751	0.450824	1.01607	1.19708	0.601087	1.82053	1.4452	1.18137	0.96211	0.742418	0.225522	0.541497	0.596565	0.44174	0.45804	1.00711	1.34223	0.106309	1.12414	2.28621	0.315982	0.611212	0.259662	0.586231
PP_0893	PP_0893	Q88PF7				1.54797	1.75776	1.3553	0.841176	1.56435	1.90686	2.59353	0.370061	-0.112516	2.31584	0.79034	0.983648	2.58573	2.48358	0.147521	0.811875	0.172805	0.318762	0.390699	0.550796	-0.695879	-0.817472	0.0996059	0.831304	0.15715	0.233314
ffh	PP_1461	Q88MV7	Signal recognition particle protein	cotranslational protein targeting to membrane;establishment of localization;establishment of localization in cell;establishment of protein localization;establishment of protein localization in endoplasmic reticulum;establishment of protein localization to organelle;intracellular protein transport;intracellular transport;protein targeting;protein targeting to ER;protein targeting to membrane;prote…		-0.440126	0.107614	0.0110809	1.033	1.5187	0.00893562	-0.10553	1.35571	0.68784	1.00505	0.92538	0.4876	0.649998	1.11629	0.698226	0.355443	0.720918	1.22416	1.92627	0.0406015	1.12335	3.15266	2.04617	0.043858	0.90196	2.83785	BES_tend_VK;BES_texp_VK
moaB-1	PP_2122	Q88L15	Molybdenum cofactor biosynthesis protein B	aromatic compound biosynthetic process;biosynthetic process;cellular aromatic compound metabolic process;cellular biosynthetic process;cellular metabolic process;cellular nitrogen compound biosynthetic process;cellular nitrogen compound metabolic process;cellular process;coenzyme biosynthetic process;coenzyme metabolic process;cofactor biosynthetic process;cofactor metabolic process;heterocycle b…		1.69408	0.928104	0.778091	0.902801	1.08969	0.992033	1.3388	0.821473	0.687297	0.791188	0.575454	1.45819	1.03897	0.887347	0.071151	0.918073	-0.052594	-0.145235	0.569042	0.491909	-0.366772	-0.948841	0.171156	0.755937	-0.143433	-0.340179
argF	PP_1079	Q88NX4	Ornithine carbamoyltransferase	amine biosynthetic process;amine metabolic process;arginine biosynthetic process;arginine metabolic process;biosynthetic process;carboxylic acid biosynthetic process;carboxylic acid metabolic process;cellular amine metabolic process;cellular amino acid biosynthetic process;cellular amino acid metabolic process;cellular biosynthetic process;cellular ketone metabolic process;cellular metabolic proc…	2.1.3.3	1.05148	0.877727	0.827962	1.45133	1.59655	0.707096	1.46062	-0.382722	-0.435876	0.789282	0.717489	0.657177	1.19601	0.943206	0.750963	0.395941	0.384843	1.1146	1.07668	0.194575	-0.928828	-1.83737	0.0944228	0.884963	-0.0405845	-0.158798
algP	PP_0194	Q88RD8				1.70369	1.64942	-3.91664	-1.13792	-1.00217	-0.56057	1.6321	1.57679	1.20516	0.921128	-1.08265	2.22384	1.30011	1.75285	0.0153166	0.979529	-0.0792966	-0.0431761	0.309637	0.613705	1.4222	0.72043	0.284338	0.578036	1.23638	0.65557
mmsA-2	PP_4667	Q88E01				-0.399422	0.132583	-0.770411	1.60244	1.76627	0.122913	0.779524	1.66916	1.07097	0.252488	0.911706	1.47217	0.394028	0.29128	1.42785	0.0852719	1.41354	2.34734	1.2927	0.106237	1.34329	2.28801	1.45236	0.0906667	1.11304	2.27714
trpE	PP_0417	Q88QS1		amine biosynthetic process;amine metabolic process;aromatic amino acid family biosynthetic process;aromatic amino acid family metabolic process;aromatic compound biosynthetic process;biosynthetic process;carboxylic acid biosynthetic process;carboxylic acid metabolic process;cellular amine metabolic process;cellular amino acid biosynthetic process;cellular amino acid metabolic process;cellular aro…		1.0183	1.11305	1.1776	0.884271	2.03145	1.41593	1.786	1.64056	0.958495	1.5496	1.23869	1.37489	1.92876	2.13923	0.674693	0.413561	0.426426	1.07215	0.568796	0.51569	0.279902	0.878094	1.09878	0.216871	0.567406	1.5824
cysB	PP_2327	Q88KG3		biosynthetic process;cellular biosynthetic process;cellular macromolecule biosynthetic process;cellular macromolecule metabolic process;cellular metabolic process;cellular nitrogen compound metabolic process;cellular process;macromolecule biosynthetic process;macromolecule metabolic process;metabolic process;nitrogen compound metabolic process;nucleic acid metabolic process;nucleobase-containing …		0.311136	0.756984	0.451261	0.620877	0.724681	0.564037	1.1509	0.24524	0.0589245	1.16188	-0.0366778	-0.0710568	1.4416	0.749068	0.627927	0.502474	0.258664	0.886124	0.0161382	0.983677	-0.0177807	-0.0382051	0.0108081	0.983765	0.0142719	0.0263934
adk	PP_1506	P0A136	Adenylate kinase	AMP biosynthetic process;AMP metabolic process;AMP salvage;biosynthetic process;cellular biosynthetic process;cellular metabolic compound salvage;cellular metabolic process;cellular nitrogen compound biosynthetic process;cellular nitrogen compound metabolic process;cellular process;heterocycle biosynthetic process;heterocycle metabolic process;metabolic process;nitrogen compound metabolic process…	2.7.4.3	2.67293	2.90886	2.43206	-1.52121	-0.508761	-0.712954	1.11714	2.94849	1.94801	-1.63832	-1.41716	-2.22973	1.56219	1.38045	2.24665	0.016625	-3.07773	-4.02705	0.494093	0.454881	-1.58522	-1.05734	1.25205	0.090806	-2.84734	-2.27972	BES_t0_VK
serB	PP_4909	Q88DB8		amine biosynthetic process;amine metabolic process;biosynthetic process;carboxylic acid biosynthetic process;carboxylic acid metabolic process;cellular amine metabolic process;cellular amino acid biosynthetic process;cellular amino acid metabolic process;cellular biosynthetic process;cellular ketone metabolic process;cellular metabolic process;cellular nitrogen compound biosynthetic process;cellu…		1.38414	1.55806	1.22142	0.805143	1.56555	1.08074	1.82208	0.537108	0.586154	1.19653	1.3341	1.40543	1.35046	0.989936	0.0880893	0.896398	-0.0694961	-0.180976	1.23711	0.193656	-0.614609	-1.84393	0.363475	0.659883	-0.117889	-0.494622
PP_4213	PP_4213	Q88F85				1.46573	1.52898	1.25483	1.20294	1.4004	0.39697	0.684696	-0.48656	-1.18968	-0.122734	0.4227	0.627798	-0.40394	-0.824597	0.856231	0.33023	-0.495263	-1.29697	2.46942	0.012973	-2.01617	-4.7559	1.78695	0.043253	-1.46102	-2.8581	BES_tend_VK;BES_texp_VK
pheA	PP_1769	Q88M06		amine biosynthetic process;amine metabolic process;aromatic amino acid family biosynthetic process;aromatic amino acid family biosynthetic process, prephenate pathway;aromatic amino acid family metabolic process;aromatic compound biosynthetic process;biosynthetic process;carboxylic acid biosynthetic process;carboxylic acid metabolic process;cellular amine metabolic process;cellular amino acid bio…		0.33383	0.463838	0.168882	0.432376	0.87106	0.685316	0.703514	0.910311	0.78937	1.13275	0.669288	0.905616	1.17234	0.817134	1.38268	0.259812	0.350883	1.53444	2.03615	0.067766	0.621962	2.68209	1.96515	0.0864402	0.568911	2.33182
PP_0166	PP_0166	Q88RG4		cellular process;establishment of localization;establishment of localization in cell;establishment of protein localization;protein secretion;protein transport;secretion;secretion by cell;transmembrane transport;transport		0.386694	0.549995	0.77869	0.926793	1.27931	0.516187	0.739244	-1.20904	-2.51615	1.26403	0.606349	0.738338	0.962037	0.460752	0.643202	0.473413	0.293591	0.936662	0.553436	0.422089	-1.39218	-1.14656	0.31785	0.672996	0.120076	0.465782
PP_0773	PP_0773	Q88PS5				0.727629	-0.0808795	-0.688243	1.10293	0.51574	-1.66084	0.235727	0.8552	0.657817	0.532881	-1.52016	0.207258	-0.975057	-0.322297	0.0268814	0.965765	0.0622198	0.0702213	0.760734	0.361884	0.695797	1.33628	0.511721	0.424742	-0.638733	-0.963804
PP_5055	PP_5055	Q88CX5				3.09328	3.00938	3.13044	1.87512	2.55382	1.92617	1.57847	1.10375	2.36858	2.3876	3.32832	3.15083	1.71771	1.46572	2.18475	0.0301217	-1.0943	-3.17731	1.23855	0.127574	-1.12439	-2.13631	0.527585	0.416589	-0.662054	-0.990294	BES_t0_VK
xpt	PP_5265	Q88CB6	Xanthine phosphoribosyltransferase	biosynthetic process;cellular aromatic compound metabolic process;cellular biosynthetic process;cellular metabolic compound salvage;cellular metabolic process;cellular nitrogen compound biosynthetic process;cellular nitrogen compound metabolic process;cellular process;heterocycle biosynthetic process;heterocycle metabolic process;metabolic process;nitrogen compound metabolic process;nucleobase me…	2.4.2.22	0.249628	0.15419	0.104863	-0.488005	-0.794887	-0.834606	-0.401879	0.975814	1.06294	-0.915456	0.060205	0.0613361	0.916137	0.688214	2.73417	0.026	-0.799405	-3.42792	0.115041	0.849821	0.204871	0.27432	0.440503	0.547478	0.261913	0.724357	BES_t0_VK
PP_4981	PP_4981	Q88D47	UPF0312 protein PP_4981			3.82238	3.45069	2.5768	-2.19055	-1.54879	-0.552633	1.30379	-0.919889	-1.40032	-1.39667	-2.69457	-2.37736	1.08926	1.0912	2.08289	0.02128	-4.03034	-3.82674	3.44815	0	-4.52225	-9.00528	1.58707	0.0412515	-4.00616	-2.90552	BES_t0_VK;BES_tend_VK;BES_texp_VK
PP_0428	PP_0428	Q88QR0				2.16465	1.90993	1.46729	-1.43325	-1.22812	-1.18227	0.0672967	2.16827	2.46249	-1.44611	-1.77577	-1.50611	2.02882	1.84835	2.84913	0.0105333	-2.79138	-5.18299	0.243734	0.697383	-0.785742	-0.572234	0.641882	0.307557	-1.69847	-1.27041	BES_t0_VK
PP_2355	PP_2355	Q88KD5		biological regulation;cellular process;cellular response to stimulus;regulation of biological process;regulation of cellular process;response to stimulus;signal transduction;two-component signal transduction system (phosphorelay)		-0.319822	-0.00630406	-0.0770959	-0.821832	-0.325503	0.0148846	-0.350199	0.238202	-0.110782	0.797669	0.464677	0.531051	0.769131	0.508296	0.483211	0.569705	-0.236255	-0.742077	0.720459	0.416294	0.44277	1.16183	2.79743	0.02656	0.702696	3.29359	BES_tend_VK
PP_1893	PP_1893	Q88LN6		carboxylic acid catabolic process;carboxylic acid metabolic process;catabolic process;cellular catabolic process;cellular ketone metabolic process;cellular lipid catabolic process;cellular lipid metabolic process;cellular metabolic process;cellular process;fatty acid beta-oxidation;fatty acid beta-oxidation using acyl-CoA dehydrogenase;fatty acid catabolic process;fatty acid metabolic process;fat…		0.968712	0.688329	0.180244	-0.29808	-0.292216	1.33526	1.21892	-0.298652	-1.21499	2.17978	-0.949513	-0.235505	1.97753	1.53154	0.0756932	0.895739	-0.121458	-0.180912	0.138813	0.815856	-0.390382	-0.34247	0.0123676	0.980872	-0.0314154	-0.0330937
ddlB	PP_1339	Q88N74	D-alanine--D-alanine ligase B	amine metabolic process;aminoglycan biosynthetic process;aminoglycan metabolic process;biological regulation;biosynthetic process;carbohydrate biosynthetic process;carbohydrate metabolic process;cell wall macromolecule biosynthetic process;cell wall macromolecule metabolic process;cell wall organization;cell wall organization or biogenesis;cellular biosynthetic process;cellular cell wall macromol…	6.3.2.4	-0.36931	-0.0902751	-0.501423	-0.938296	-0.868373	-0.299977	0.288938	0.474545	0.21831	0.424929	-0.57553	0.255952	0.609305	0.608962	0.142732	0.825442	-0.134091	-0.295794	2.06298	0.0582609	0.692931	2.83559	0.75487	0.327139	0.545009	1.2225
ftsY	PP_5111	Q88CR9	Signal recognition particle receptor FtsY	cotranslational protein targeting to membrane;establishment of localization;establishment of localization in cell;establishment of protein localization;establishment of protein localization in endoplasmic reticulum;establishment of protein localization to organelle;intracellular protein transport;intracellular transport;protein targeting;protein targeting to ER;protein targeting to membrane;prote…		0.637327	0.72995	-0.039008	0.291562	0.39671	-0.388297	0.874435	0.28115	-1.09815	0.819483	0.0323167	1.39108	0.880683	1.15098	0.153312	0.810694	-0.149154	-0.318204	0.287711	0.671526	-0.441929	-0.613496	0.460946	0.488847	0.421008	0.834
fabD	PP_1913	Q88LL7	Malonyl CoA-acyl carrier protein transacylase		2.3.1.39	1.81171	1.36414	1.11471	-0.844296	-1.59062	-0.514865	0.47892	0.693581	0.432711	-1.25337	-2.38946	-2.74895	0.331786	0.0758812	1.90853	0.0306549	-2.04791	-3.22109	1.07595	0.166219	-1.47255	-1.981	1.3679	0.0747458	-2.61288	-2.44583	BES_t0_VK
PP_2249	PP_2249	Q88KP1				-0.068365	0.385879	-0.46436	-1.26952	-0.501288	-2.31081	0.0228135	-0.439981	-3.36058	-0.798727	-2.11041	-0.287259	0.348521	-0.36177	0.725209	0.327539	-0.965751	-1.31548	0.71232	0.334765	-1.48415	-1.41101	0.358915	0.546084	-0.553782	-0.731741
PP_5058	PP_5058	Q88CX2				0.905706	1.08536	0.481341	1.26844	1.59976	0.417465	1.28285	0.735362	1.32486	0.655297	0.466934	1.38222	0.667126	0.807073	0.413104	0.57499	0.317991	0.730783	0.105524	0.89082	0.0810352	0.215044	0.00806027	0.989225	0.00670235	0.0177926
aroF-1	PP_2324	Q88KG6	Phospho-2-dehydro-3-deoxyheptonate aldolase	amine biosynthetic process;amine metabolic process;aromatic amino acid family biosynthetic process;aromatic amino acid family metabolic process;aromatic compound biosynthetic process;biosynthetic process;carboxylic acid biosynthetic process;carboxylic acid metabolic process;cellular amine metabolic process;cellular amino acid biosynthetic process;cellular amino acid metabolic process;cellular aro…	2.5.1.54	0.506655	-0.0868457	0.813592	-0.730155	-0.139241	1.16216	0.75349	0.257872	-1.60737	1.62951	1.16934	0.970638	1.66561	0.49462	0.0983108	0.872768	-0.14957	-0.229232	0.118788	0.835706	-0.317797	-0.295751	0.898652	0.254358	0.663919	1.4364
dcd	PP_1100	Q88NV4	Deoxycytidine triphosphate deaminase	2'-deoxyribonucleotide biosynthetic process;2'-deoxyribonucleotide metabolic process;biosynthetic process;cellular biosynthetic process;cellular metabolic process;cellular nitrogen compound biosynthetic process;cellular nitrogen compound metabolic process;cellular process;deoxyribonucleoside monophosphate biosynthetic process;deoxyribonucleoside monophosphate metabolic process;deoxyribonucleoside…	3.5.4.13	1.25004	1.18387	1.08096	-0.197065	-0.914693	1.09495	1.62453	0.562472	0.651408	0.538195	0.524669	0.919281	0.809727	1.08033	0.50112	0.451813	-0.769692	-0.974191	3.2142	0.0265287	-0.587598	-3.67169	1.17875	0.274558	-0.338122	-1.38344	BES_texp_VK
PP_2688	PP_2688	Q88JG1				1.05189	0.769394	0.769439	0.531711	0.778539	-0.960066	-0.417929	-0.424627	-0.629855	0.228745	0.193449	0.343322	0.0320899	-0.214171	0.883621	0.270433	-0.88051	-1.49867	1.84032	0.0417063	-1.13882	-3.03315	2.30902	0.0379097	-0.774902	-2.96177	BES_tend_VK;BES_texp_VK
kguK	PP_3378	Q88HH9				4.40327	4.45135	4.48202	5.21087	5.37172	4.56571	4.10078	6.73212	7.79279	4.18414	5.53237	5.76274	4.03947	5.7001	0.467174	0.530902	0.366721	0.817352	0.769951	0.288863	1.7908	1.52922	0.811768	0.272788	0.81312	1.39073
PP_2006	PP_2006	Q88LC9				1.6074	1.57473	1.49329	-0.646856	0.848207	1.76605	2.57808	0.354453	0.228167	1.78241	0.812152	0.127069	1.81086	2.25238	0.201959	0.714886	-0.422105	-0.459471	0.703338	0.382327	-0.770129	-1.28457	0.213295	0.678178	-0.307859	-0.459909
spoT	PP_5302	Q88C81		cellular metabolic process;cellular nitrogen compound metabolic process;cellular process;guanosine tetraphosphate metabolic process;heterocycle metabolic process;metabolic process;nitrogen compound metabolic process;nucleobase-containing compound metabolic process;nucleobase-containing small molecule metabolic process;nucleoside bisphosphate metabolic process;nucleoside phosphate metabolic proces…		-0.284174	0.251257	0.260047	0.578431	0.905755	0.744304	0.758833	1.18427	1.33898	0.980273	0.661264	0.980058	0.961333	0.967403	1.96231	0.0709333	0.671121	2.48448	2.20263	0.0318	1.09213	3.54833	2.24866	0.0376667	0.816805	2.95841	BES_tend_VK;BES_texp_VK
PP_0859	PP_0859	Q88PJ1		metabolic process;nitrogen compound metabolic process		1.39268	0.926851	0.916471	-0.00868017	0.123569	0.866571	1.17495	-0.885011	-0.94798	0.635489	0.108949	0.716623	1.33951	1.22731	0.703817	0.37989	-0.539565	-1.16425	1.28119	0.104787	-1.47783	-2.30572	0.261515	0.656154	-0.230568	-0.503725
gor	PP_3819	Q88GA5		amine metabolic process;biological regulation;carboxylic acid metabolic process;cell redox homeostasis;cellular amine metabolic process;cellular amino acid metabolic process;cellular homeostasis;cellular ketone metabolic process;cellular metabolic process;cellular modified amino acid metabolic process;cellular nitrogen compound metabolic process;cellular process;glutathione metabolic process;home…		1.17086	0.931354	0.0528518	0.503997	0.300879	0.0848271	0.978006	0.552764	0.428447	0.159174	-1.62293	0.81122	1.20748	1.32995	0.284554	0.665716	-0.251429	-0.543094	0.39831	0.603183	-0.338228	-0.73662	0.122312	0.787136	-0.286924	-0.296218
rpoS	PP_1623	Q88ME8	RNA polymerase sigma factor RpoS	biosynthetic process;cellular biosynthetic process;cellular macromolecule metabolic process;cellular metabolic process;cellular nitrogen compound metabolic process;cellular process;macromolecule metabolic process;metabolic process;nitrogen compound metabolic process;nucleic acid metabolic process;nucleobase-containing compound metabolic process;primary metabolic process;response to stimulus;respo…		1.2146	1.23078	-0.869393	0.16795	0.689908	0.0472905	1.42517	1.28612	-0.589696	0.313053	-0.515819	1.6514	1.05404	0.902583	0.0281586	0.965243	0.0572546	0.0723421	0.0751429	0.901098	-0.188835	-0.1921	0.114349	0.799616	0.247725	0.276131
PP_4888	PP_4888	Q88DD9		chemotaxis;locomotion;response to chemical stimulus;response to external stimulus;response to stimulus;taxis		-1.09445	-0.803732	-1.3048	-1.56307	-2.05543	-2.42826	-1.73361	-1.06214	-1.37707	-1.8567	-2.13128	-0.572142	-1.26607	-1.47073	1.72679	0.0733535	-0.877431	-2.46285	0.597253	0.482171	-0.364308	-0.976999	0.304195	0.610568	-0.292396	-0.586184
PP_4834	PP_4834	Q88DJ1				0.0717622	0.235	0.409282	0.865922	1.49126	0.914816	0.715501	1.40912	1.54924	1.13488	0.911287	0.875269	1.05807	1.1961	1.75788	0.0807729	0.758193	2.3901	2.70981	0.0169811	1.12574	4.39915	2.88185	0.0217255	0.7715	3.51935	BES_tend_VK;BES_texp_VK
PP_4305	PP_4305	Q88EZ5				3.06913	2.82699	2.57585	0.534806	0.337474	0.281507	0.770506	0.750853	0.593562	-0.0914932	0.0479274	-0.100781	1.17457	0.214044	4.35584	0.04	-2.34291	-8.45571	2.90916	0.00417391	-2.40635	-6.08888	3.01151	0.00341463	-2.49005	-5.40812	BES_t0_VK;BES_tend_VK;BES_texp_VK
PP_4696	PP_4696	Q88DX2		biological regulation;biosynthetic process;cellular biosynthetic process;cellular macromolecule biosynthetic process;cellular macromolecule metabolic process;cellular metabolic process;cellular nitrogen compound metabolic process;cellular process;cellular response to stimulus;macromolecule biosynthetic process;macromolecule metabolic process;metabolic process;nitrogen compound metabolic process;n…		1.03208	0.776344	0.980386	0.666145	0.953559	0.517132	0.781187	0.71972	0.571629	1.34622	0.805486	1.25199	1.36096	0.966216	0.753641	0.50393	-0.200097	-0.880935	0.0705944	0.93989	-0.0504122	-0.144075	0.445961	0.58677	0.16656	0.629378
PP_0570	PP_0570	Q88QC4				0.187225	0.030811	-0.593937	-0.0431488	-0.028718	0.0758931	0.16774	0.324229	-0.901071	-0.0579067	-0.674556	0.47923	0.233832	-0.0495804	0.341637	0.664334	0.168242	0.546221	0.0695827	0.925163	-0.0862828	-0.161716	0.128202	0.804552	0.122532	0.268985
fadB1x	PP_2217	Q88KS2				1.59819	1.43175	1.67919	1.46562	2.02841	2.17381	2.29212	1.09452	-1.23788	1.80887	1.51144	1.54008	2.03501	1.62257	0.918875	0.330061	0.420282	1.29379	0.477141	0.477257	-1.01454	-0.991907	0.282599	0.703713	0.107567	0.419862
PP_3796	PP_3796	Q88GC8		metabolic process;oxidation-reduction process		-1.68493	-1.93753	-3.93391	-0.775098	0.319768	0.51172	0.760381	0.162032	0.0601032	0.829863	-1.1477	-0.261492	0.67689	0.585487	1.89658	0.0292157	2.72298	3.33106	1.72637	0.0334775	2.86945	3.37125	1.6109	0.0452706	2.48208	2.82005	BES_t0_VK;BES_tend_VK;BES_texp_VK
PP_1246	PP_1246	Q88NG3				1.88513	2.23386	2.63786	1.17463	1.46519	0.666862	0.046766	-0.263267	0.288171	-5.40747	-1.76686	-1.87598	-5.5742	NaN	1.73558	0.0516486	-1.41392	-2.76854	1.04052	0.137787	-4.04647	-2.10028	1.86074	0.0211048	-5.32462	-3.88635	BES_tend_VK
xanA	PP_1777	Q88LZ9		carbohydrate metabolic process;metabolic process;primary metabolic process		-0.160479	-0.0707782	-0.748426	-1.70181	-0.942981	-2.78692	-1.40487	0.088534	-0.933601	0.702219	-0.285867	0.831461	0.667147	0.425674	1.41267	0.0901982	-1.38258	-2.31817	0.206497	0.765322	0.278945	0.448254	1.07782	0.195587	0.736165	1.66768
aer-2	PP_2111	Q88L25		cellular component organization;cellular component organization or biogenesis;chemotaxis;establishment of localization;establishment of localization in cell;establishment of protein localization;intracellular protein transport;intracellular transport;locomotion;membrane fusion;membrane organization;protein transport;response to chemical stimulus;response to external stimulus;response to stimulus;…		-0.143373	-0.00492886	-0.678803	-0.434983	-0.500604	-0.843904	-0.345021	-0.208961	-1.53865	0.458172	-0.908144	0.239467	0.412545	0.230163	0.540553	0.532515	-0.255426	-0.811054	0.0880602	0.892099	-0.15411	-0.213496	0.27663	0.633806	0.26921	0.54048
cyoB	PP_0813	Q88PN6		aerobic respiration;cellular metabolic process;cellular process;cellular respiration;energy derivation by oxidation of organic compounds;generation of precursor metabolites and energy;metabolic process;oxidation-reduction process		1.94101	1.72296	1.36852	2.52977	2.7345	2.27168	1.63575	2.49659	2.74344	3.05297	2.03784	1.88105	2.08331	2.45148	0.966044	0.273744	0.615431	1.48304	2.02743	0.0384407	1.08684	3.2755	1.09243	0.250802	0.435925	1.45448	BES_texp_VK
amn	PP_4779	Q88DP5	AMP nucleosidase	AMP biosynthetic process;AMP metabolic process;AMP salvage;biosynthetic process;cellular biosynthetic process;cellular metabolic compound salvage;cellular metabolic process;cellular nitrogen compound biosynthetic process;cellular nitrogen compound metabolic process;cellular process;heterocycle biosynthetic process;heterocycle metabolic process;metabolic process;nitrogen compound metabolic process…	3.2.2.4	0.14654	-0.609772	0.0312053	1.05017	1.37195	0.717621	0.777347	-0.215248	-0.516992	0.874739	0.577346	0.616912	0.572449	-0.66735	2.08938	0.0324228	1.12328	3.08012	0.147278	0.824655	0.191509	0.328068	0.437552	0.505831	0.418849	0.804433	BES_t0_VK
dksA	PP_4693	Q88DX5	RNA polymerase-binding transcription factor DksA	biological regulation;regulation of biological process;regulation of gene expression;regulation of macromolecule metabolic process;regulation of metabolic process		3.22336	2.53595	1.98352	0.856384	0.694554	0.786361	1.73123	1.50377	1.22704	-0.618208	0.500663	1.03286	1.06637	0.791356	1.89108	0.032381	-1.56381	-3.0461	1.16665	0.120827	-1.87674	-2.19137	2.43555	0.0142927	-1.73313	-3.95988	BES_t0_VK;BES_tend_VK
purD	PP_4823	Q88DK2	Phosphoribosylamine--glycine ligase	biosynthetic process;cellular aromatic compound metabolic process;cellular biosynthetic process;cellular metabolic process;cellular nitrogen compound biosynthetic process;cellular nitrogen compound metabolic process;cellular process;'de novo' IMP biosynthetic process;heterocycle biosynthetic process;heterocycle metabolic process;IMP biosynthetic process;IMP metabolic process;metabolic process;nit…	6.3.4.13	1.83499	1.78738	1.18176	-0.530635	-0.371831	0.679556	1.04566	1.6155	0.626052	1.06815	0.37788	1.2704	2.03272	1.85675	1.44041	0.0835681	-1.39569	-2.35937	0.632041	0.441962	-0.498144	-1.09457	0.175812	0.734176	-0.216941	-0.377222
anr	PP_4265	Q88F34		biosynthetic process;cellular biosynthetic process;cellular macromolecule biosynthetic process;cellular macromolecule metabolic process;cellular metabolic process;cellular nitrogen compound metabolic process;cellular process;macromolecule biosynthetic process;macromolecule metabolic process;metabolic process;nitrogen compound metabolic process;nucleic acid metabolic process;nucleobase-containing …		-1.52493	-1.56115	-2.07033	-0.310109	-0.139771	-2.55045	-1.75641	1.58265	1.46575	-1.34181	0.218301	0.832565	-0.699397	-0.798446	0.314161	0.608175	0.529618	0.659634	1.10672	0.127056	2.28767	2.13399	1.6795	0.0518418	1.60706	2.75429
atpH	PP_5416	Q88BX1	ATP synthase subunit delta	ATP biosynthetic process;ATP metabolic process;ATP synthesis coupled proton transport;biosynthetic process;cation transport;cellular biosynthetic process;cellular metabolic process;cellular nitrogen compound biosynthetic process;cellular nitrogen compound metabolic process;cellular process;energy coupled proton transport, down electrochemical gradient;establishment of localization;heterocycle bio…		2.31538	2.48929	1.99017	2.43199	2.79991	1.44249	1.86377	1.27936	1.32459	1.50879	1.9231	2.18017	1.53132	1.5949	0.129104	0.838754	-0.130408	-0.273964	2.27654	0.0344074	-0.894034	-3.40936	1.05392	0.251621	-0.457577	-1.44533	BES_texp_VK
rpsN	PP_0467	Q88QM2	30S ribosomal protein S14	biosynthetic process;cellular biosynthetic process;cellular macromolecule biosynthetic process;cellular macromolecule metabolic process;cellular metabolic process;cellular process;cellular protein metabolic process;macromolecule biosynthetic process;macromolecule metabolic process;metabolic process;primary metabolic process;protein metabolic process;translation		3.4502	3.39105	3.32357	4.52968	4.92347	2.50066	1.66342	0.417206	0.534903	0.358042	0.937042	0.937772	-1.13198	-0.516703	0.00571537	0.991527	0.0160333	0.015551	5.89064	0	-2.95156	-18.0456	2.5203	0.00793103	-3.33174	-4.62367	BES_tend_VK;BES_texp_VK
cheZ	PP_4339	Q88EW3	Protein phosphatase CheZ	biological regulation;chemotaxis;locomotion;regulation of behavior;regulation of biological process;regulation of chemotaxis;regulation of locomotion;regulation of response to external stimulus;regulation of response to stimulus;response to chemical stimulus;response to external stimulus;response to stimulus;taxis	3.1.3.-	0.584852	0.182079	-1.81125	-1.52779	-1.88008	-1.84607	0.194067	-0.640275	-1.09283	-1.10686	-1.50892	-0.215466	-0.00982788	-0.745652	0.480865	0.45868	-0.916863	-0.964191	0.325083	0.624504	-0.598548	-0.698881	0.138629	0.763976	-0.271861	-0.325468
infA	PP_4007	P65117	Translation initiation factor IF-1			1.87078	1.4182	1.80437	1.91259	1.51811	1.05294	0.903394	0.509694	0.390916	1.02563	0.622226	0.865919	0.87011	1.23908	0.538807	0.501917	-0.351024	-0.886033	1.92834	0.0420144	-1.0557	-3.10002	2.06023	0.0523352	-0.79845	-2.74108	BES_texp_VK
ribBA-1	PP_0516	Q88QH7	3,4-dihydroxy-2-butanone 4-phosphate synthase	biosynthetic process;cellular biosynthetic process;cellular metabolic process;cellular nitrogen compound biosynthetic process;cellular nitrogen compound metabolic process;cellular process;flavin-containing compound biosynthetic process;flavin-containing compound metabolic process;heterocycle biosynthetic process;heterocycle metabolic process;metabolic process;nitrogen compound metabolic process;r…	4.1.99.12	0.91865	1.28492	0.545077	1.45288	1.80726	0.020353	1.66623	1.15949	0.837331	0.103016	0.40364	1.17651	1.18715	1.35585	0.24868	0.682044	0.320464	0.517606	0.222996	0.762096	-0.216268	-0.451866	0.139077	0.798233	0.114573	0.280138
cheW	PP_4332	Q88EX0		chemotaxis;locomotion;response to chemical stimulus;response to external stimulus;response to stimulus;taxis		2.7682	2.58645	2.00988	1.12399	1.1048	-0.102373	2.01274	1.15364	1.24297	0.449408	0.6527	0.900611	1.86462	0.673635	1.31147	0.10586	-1.42005	-2.19078	1.9446	0.0341509	-1.50617	-3.42733	1.84604	0.0383106	-1.43195	-2.92927	BES_tend_VK;BES_texp_VK
mcpS	PP_4658	Q88E10	Methyl-accepting chemotaxis protein McpS	chemotaxis;locomotion;response to chemical stimulus;response to external stimulus;response to stimulus;taxis		-1.52692	-1.46374	-1.82769	-1.22109	-0.50047	-1.41217	-0.995949	-0.0516771	-1.19312	-1.01133	-1.57026	-0.931017	-0.326597	-1.55039	1.14882	0.235594	0.573696	1.63474	1.08086	0.201876	0.854076	1.81153	0.663023	0.369321	0.511552	1.1061
PP_1070	PP_1070	Q88NY3		amine transport;amino acid transport;carboxylic acid transport;establishment of localization;nitrogen compound transport;organic acid transport;organic substance transport;transport		0.712347	0.941097	0.663209	0.273414	1.29284	1.25108	0.994606	-1.19913	-1.16553	1.72093	0.857019	0.60209	1.25725	0.514386	0.253345	0.713516	0.180766	0.465662	0.435061	0.498267	-0.986795	-0.920877	0.0593337	0.918196	0.0354684	0.114535
murF	PP_1333	Q88N80	UDP-N-acetylmuramoyl-tripeptide--D-alanyl-D-alanine ligase	amine metabolic process;aminoglycan biosynthetic process;aminoglycan metabolic process;biological regulation;biosynthetic process;carbohydrate biosynthetic process;carbohydrate metabolic process;cell cycle;cell division;cell wall macromolecule biosynthetic process;cell wall macromolecule metabolic process;cell wall organization;cell wall organization or biogenesis;cellular biosynthetic process;ce…	6.3.2.10	1.07868	0.954517	0.241449	-3.42848	-2.361	-1.1085	0.232444	1.24368	0.697709	-0.738788	-2.40574	-1.14665	0.768748	0.955331	1.27617	0.0943231	-2.4246	-2.28564	0.21487	0.740614	-0.357349	-0.478883	0.570906	0.361052	-1.21529	-1.1286
PP_0202	PP_0202	Q88RD0				0.673966	1.35834	0.901717	-0.520387	-0.456998	0.311233	0.391012	2.48375	2.82902	0.876423	0.952873	2.58457	-0.309356	1.86481	1.59	0.0784039	-1.04679	-2.41469	0.789507	0.310616	1.08506	1.4775	0.147016	0.755667	0.295215	0.344232
argA	PP_5185	P0A0Z9	Amino-acid acetyltransferase	amine biosynthetic process;amine metabolic process;arginine biosynthetic process;arginine metabolic process;biosynthetic process;carboxylic acid biosynthetic process;carboxylic acid metabolic process;cellular amine metabolic process;cellular amino acid biosynthetic process;cellular amino acid metabolic process;cellular biosynthetic process;cellular ketone metabolic process;cellular metabolic proc…	2.3.1.1	0.489031	0.491682	-0.00836646	0.355626	0.549384	-0.0703052	0.302248	0.360215	-0.509834	0.20916	-0.185117	1.0667	0.358033	0.408036	0.0681294	0.930606	-0.0398772	-0.129897	0.409207	0.604215	-0.304268	-0.731908	0.0953311	0.856613	0.0877975	0.202483
PP_0768	PP_0768	Q88PT0		biological regulation;cellular process;cellular response to stimulus;regulation of biological process;regulation of cellular process;response to stimulus;signal transduction;two-component signal transduction system (phosphorelay)		0.133324	0.366676	0.233247	1.03873	1.62972	0.71598	0.859033	0.390561	0.251202	1.40116	0.890598	1.12156	1.45043	0.914169	1.68868	0.0805849	0.816451	2.37196	0.520259	0.494926	0.436558	0.931655	2.45995	0.029875	0.849772	3.22585	BES_tend_VK
PP_4310	PP_4310	Q88EZ0		metabolic process;nitrogen compound metabolic process		1.21043	1.31831	-0.196349	-0.680878	-0.818414	-0.961283	0.75303	-1.0754	-1.66764	-0.714548	-1.09877	-0.543965	-0.0781415	-0.343293	0.954991	0.225665	-1.20435	-1.6664	1.57915	0.0516242	-1.92999	-2.91779	1.3606	0.096968	-1.29351	-2.22303
PP_0885	PP_0885	Q88PG5		cellular process;establishment of localization;transmembrane transport;transport		0.745625	0.790046	0.879897	-1.47819	-1.32747	0.405389	0.487739	-0.379415	-1.4716	-0.242984	-1.82556	-1.77654	0.582227	0.91134	1.00521	0.204825	-1.28332	-1.74861	1.73617	0.0414184	-1.50319	-3.06274	0.725466	0.283835	-1.33232	-1.36708	BES_texp_VK
PP_3431	PP_3431	Q88HC9				1.50192	1.29477	0.65713	-5.75688	-3.50695	-0.457989	0.341379	0.135745	-1.27799	-0.133474	NaN	-1.72575	1.44403	1.16918	1.03742	0.158259	-3.49639	-1.96563	1.45685	0.0717576	-1.57651	-2.61684	0.338111	0.545957	-0.855456	-0.746942
PP_2084	PP_2084	Q88L51	Putative 4-hydroxy-4-methyl-2-oxoglutarate aldolase	biological regulation;regulation of biological process;regulation of cellular metabolic process;regulation of cellular process;regulation of macromolecule metabolic process;regulation of metabolic process;regulation of nitrogen compound metabolic process;regulation of nucleobase-containing compound metabolic process;regulation of primary metabolic process;regulation of RNA metabolic process	4.1.1.3;4.1.3.17	1.57638	1.24695	2.76837	2.62472	3.59713	3.52232	3.18874	2.31893	2.32158	3.61175	2.72333	2.54884	2.98817	3.32471	1.48733	0.0787921	1.36933	2.41489	0.63275	0.401045	0.886854	1.21225	1.19509	0.138085	1.03237	1.92867
PP_1446	PP_1446	Q88MX2		establishment of localization;transport		-0.572824	-1.57065	-0.754796	0.656734	1.02902	0.221822	0.741813	1.19592	0.190367	0.760201	0.483268	0.390241	0.646273	1.58909	2.39653	0.0215676	1.62844	3.84088	1.78359	0.039375	1.68159	3.21553	2.07082	0.0250783	1.74331	3.38412	BES_t0_VK;BES_tend_VK;BES_texp_VK
gcvP2	PP_5192	Q88CI9	Glycine dehydrogenase (decarboxylating) 2	amine catabolic process;amine metabolic process;carboxylic acid catabolic process;carboxylic acid metabolic process;catabolic process;cellular amine metabolic process;cellular amino acid catabolic process;cellular amino acid metabolic process;cellular catabolic process;cellular ketone metabolic process;cellular metabolic process;cellular nitrogen compound metabolic process;cellular process;glycin…	1.4.4.2	-0.22924	0.333633	-0.299145	-1.65194	-0.793263	0.232557	0.837932	-1.56659	-1.15702	0.539255	-1.85618	-0.731078	0.652362	0.665025	0.157449	0.782575	-0.278762	-0.360607	0.418522	0.524728	-0.663203	-0.85572	0.126944	0.781679	-0.252552	-0.300895
greA	PP_4722	Q88DU7	Transcription elongation factor GreA	biological regulation;biosynthetic process;cellular biosynthetic process;cellular macromolecule biosynthetic process;cellular macromolecule metabolic process;cellular metabolic process;cellular nitrogen compound metabolic process;cellular process;macromolecule biosynthetic process;macromolecule metabolic process;metabolic process;nitrogen compound metabolic process;nucleic acid metabolic process;…		1.96642	1.96251	1.61222	-1.49687	-1.8529	-2.75205	0.190632	1.01211	0.278844	-2.04669	-1.79616	0.0294796	0.809375	1.02341	2.20315	0.0202388	-3.32485	-3.9816	1.06124	0.150883	-2.09896	-2.03889	1.20708	0.111346	-1.83052	-2.11716	BES_t0_VK
rpiA	PP_5150	Q88CN0	Ribose-5-phosphate isomerase A	alcohol metabolic process;carbohydrate metabolic process;cellular carbohydrate metabolic process;cellular metabolic process;cellular process;metabolic process;monosaccharide metabolic process;pentose metabolic process;pentose-phosphate shunt, non-oxidative branch;primary metabolic process;small molecule metabolic process	5.3.1.6	0.63076	0.5841	-0.250687	-0.0144308	0.0463095	-0.697619	0.384252	0.216925	-0.224735	-0.343286	-0.470709	-0.192246	0.541875	0.485707	0.487113	0.515807	-0.391763	-0.852257	0.5873	0.47089	-0.438423	-1.01195	0.242296	0.667207	-0.230234	-0.478264
gpsA	PP_4169	Q88FC9	Glycerol-3-phosphate dehydrogenase [NAD(P)+]	alcohol biosynthetic process;alcohol catabolic process;alcohol metabolic process;alditol biosynthetic process;alditol catabolic process;alditol metabolic process;biosynthetic process;carbohydrate biosynthetic process;carbohydrate catabolic process;carbohydrate metabolic process;catabolic process;cellular biosynthetic process;cellular carbohydrate biosynthetic process;cellular carbohydrate catabol…	1.1.1.94	0.312025	-0.00986318	0.253089	-0.610148	0.069932	0.525076	0.954578	1.12929	0.555856	-1.0362	-1.34592	-0.866829	-0.36139	0.55746	0.0424652	0.954237	0.0497757	0.0986706	0.0158007	0.982192	0.0312312	0.0413504	0.662702	0.344397	-0.689254	-1.17101
PP_3384	PP_3384	Q88HH4				0.876083	0.711979	0.140258	1.09943	1.31977	0.324886	1.44381	0.159283	0.124785	0.225418	0.411975	0.983854	0.981675	0.798902	0.624949	0.425697	0.470869	1.04465	0.83797	0.392389	-0.406278	-1.25024	0.382135	0.586356	0.217995	0.631371
mpl	PP_0547	Q88QE7		amine metabolic process;aminoglycan biosynthetic process;aminoglycan metabolic process;biosynthetic process;carbohydrate biosynthetic process;carbohydrate metabolic process;cell wall macromolecule biosynthetic process;cell wall macromolecule metabolic process;cell wall organization;cell wall organization or biogenesis;cellular biosynthetic process;cellular cell wall macromolecule metabolic proces…		0.179354	0.46401	-0.309787	-0.181631	-0.179902	-0.432901	0.852623	0.569848	-0.327676	0.117514	-0.317763	0.909212	0.626076	0.491256	0.0899958	0.884988	-0.0966451	-0.198358	0.00832371	0.988799	0.00870286	0.0196105	0.371278	0.56762	0.316003	0.680658
rsfS	PP_4809	Q88DL6	Ribosomal silencing factor RsfS	biological regulation;cellular component assembly;cellular component assembly at cellular level;cellular component organization;cellular component organization at cellular level;cellular component organization or biogenesis;cellular component organization or biogenesis at cellular level;cellular macromolecular complex assembly;cellular macromolecular complex subunit organization;cellular process;…		0.716381	1.07228	1.26268	1.88466	1.9267	1.11996	1.16715	1.25777	1.07989	0.841324	1.48009	1.41952	0.316867	0.200849	0.841736	0.330872	0.507508	1.29087	0.0745423	0.939862	0.04255	0.141615	0.142541	0.775218	-0.162781	-0.30746
PP_1588	PP_1588	Q88MI3		amine biosynthetic process;amine metabolic process;aspartate family amino acid biosynthetic process;aspartate family amino acid metabolic process;biosynthetic process;carboxylic acid biosynthetic process;carboxylic acid metabolic process;cellular amine metabolic process;cellular amino acid biosynthetic process;cellular amino acid metabolic process;cellular biosynthetic process;cellular ketone met…		0.074957	0.0805947	0.131887	-0.662002	-0.526948	-0.0745376	0.962932	0.823453	0.943959	0.638052	1.4272	0.892917	1.38439	1.30405	0.148107	0.812207	-0.170952	-0.319043	2.83132	0.0257209	0.706009	3.70041	3.29165	0.00734545	1.15633	4.70717	BES_tend_VK;BES_texp_VK
hscA	PP_0846	Q88PK4	Chaperone protein HscA homolog	biosynthetic process;cellular biosynthetic process;cellular macromolecule metabolic process;cellular metabolic process;cellular process;cellular protein metabolic process;cofactor biosynthetic process;cofactor metabolic process;iron-sulfur cluster assembly;macromolecule metabolic process;metabolic process;metallo-sulfur cluster assembly;primary metabolic process;protein folding;protein metabolic …		0.148335	-0.0153335	-0.555408	0.199924	-0.133529	-0.958362	-0.34108	-0.103057	0.407918	-0.577732	-0.601687	0.137077	-0.0546792	-0.127152	0.192439	0.767086	-0.167459	-0.381652	0.0480817	0.956656	0.0498453	0.10949	0.0274992	0.966137	-0.020808	-0.0582631
pprA	PP_0185	Q88RE6		biological regulation;biosynthetic process;cellular biosynthetic process;cellular macromolecule biosynthetic process;cellular macromolecule metabolic process;cellular metabolic process;cellular nitrogen compound metabolic process;cellular process;cellular response to stimulus;macromolecule biosynthetic process;macromolecule metabolic process;metabolic process;nitrogen compound metabolic process;n…		1.34848	1.14267	0.872537	-0.283536	0.549115	0.980394	1.08629	-1.86376	-2.12166	1.50554	-0.540924	-0.290936	1.54905	1.03147	0.653541	0.396648	-0.538165	-1.1073	0.761568	0.290963	-1.94786	-1.52587	0.504298	0.42457	-0.684065	-0.963369
PP_4362	PP_4362	Q88EU1		biological regulation;cellular process;cellular response to stimulus;regulation of biological process;regulation of cellular process;response to stimulus;signal transduction;two-component signal transduction system (phosphorelay)		1.41786	0.813656	0.893008	-1.21907	-0.829179	0.151243	0.00826423	-0.435935	-1.50374	1.75588	0.105711	0.128044	1.18688	1.29314	1.80575	0.0412647	-1.51369	-2.90445	0.491403	0.464996	-1.10277	-1.02299	0.374002	0.555161	-0.363063	-0.703687	BES_t0_VK
folD2	PP_2265	Q88KM5	Bifunctional protein FolD 2;Methenyltetrahydrofolate cyclohydrolase;Methylenetetrahydrofolate dehydrogenase	amine biosynthetic process;amine metabolic process;aromatic compound biosynthetic process;aspartate family amino acid biosynthetic process;aspartate family amino acid metabolic process;biosynthetic process;carboxylic acid biosynthetic process;carboxylic acid metabolic process;cellular amine metabolic process;cellular amino acid biosynthetic process;cellular amino acid metabolic process;cellular a…	1.5.1.5;3.5.4.9	0.766172	0.568956	-1.30795	-1.31702	-1.72646	-1.40405	0.569032	0.645575	-0.194303	-1.8815	-1.17265	-0.0792279	-0.196563	0.139245	0.537371	0.420597	-0.978684	-1.05506	0.186574	0.766488	-0.485802	-0.443866	0.202462	0.684729	-0.33636	-0.447907
parC	PP_4912	Q88DB5	DNA topoisomerase 4 subunit A	cellular macromolecule metabolic process;cellular metabolic process;cellular nitrogen compound metabolic process;cellular process;chromosome segregation;DNA conformation change;DNA metabolic process;DNA topological change;macromolecule metabolic process;metabolic process;nitrogen compound metabolic process;nucleic acid metabolic process;nucleobase-containing compound metabolic process;primary met…	5.99.1.3	0.0935594	0.485973	-1.31396	0.546289	0.667588	-0.769701	0.602813	-0.177835	-0.623626	0.311036	-0.319206	0.257124	0.428664	-0.145705	0.350661	0.584602	0.506556	0.710778	0.0456215	0.958219	0.0813341	0.114641	0.239994	0.658914	0.300028	0.499121
PP_0395	PP_0395	Q88QU1				1.01797	0.128999	2.61349	1.79277	2.06253	0.281961	0.807871	1.73574	1.61183	0.730112	-1.13882	-0.854834	1.62147	1.20762	0.00730401	0.991156	-0.0172035	-0.0194811	0.045597	0.958847	0.105741	0.118442	0.446812	0.446402	-1.04463	-0.923671
hemL	PP_4784	Q88DP0	Glutamate-1-semialdehyde 2,1-aminomutase	biosynthetic process;cellular aromatic compound metabolic process;cellular biosynthetic process;cellular metabolic process;cellular nitrogen compound biosynthetic process;cellular nitrogen compound metabolic process;cellular process;cofactor biosynthetic process;cofactor metabolic process;heterocycle biosynthetic process;heterocycle metabolic process;metabolic process;nitrogen compound metabolic …	5.4.3.8	0.983603	1.3809	1.28755	0.419519	1.08403	0.967195	0.565115	0.470788	0.39948	0.700863	0.777666	0.518507	0.974065	1.10625	1.07669	0.278379	-0.458384	-1.46542	2.0014	0.0613018	-0.69364	-2.76884	1.02288	0.291135	-0.373229	-1.32587
PP_1134	PP_1134	Q88NS1				1.25387	1.18191	0.919017	1.86711	2.37781	1.24752	1.2238	2.80832	3.70754	1.74031	2.25512	2.4812	1.65185	2.07165	0.80139	0.334098	0.560793	1.28034	1.32405	0.0924071	1.63379	2.41106	2.16904	0.0375319	0.996693	3.07083	BES_tend_VK
PP_3765	PP_3765	Q88GF9				2.21228	2.1697	2.379	1.31306	1.83699	2.50445	2.3792	-1.54055	-1.46175	2.54353	1.76779	1.65087	2.09605	1.90912	0.311547	0.648302	-0.245233	-0.57327	0.826215	0.241359	-2.40659	-1.65979	1.60608	0.177149	-0.397702	-1.76448
mnmG	PP_0004	Q88RW8	tRNA uridine 5-carboxymethylaminomethyl modification enzyme MnmG	cellular macromolecule metabolic process;cellular metabolic process;cellular nitrogen compound metabolic process;cellular process;macromolecule metabolic process;macromolecule modification;metabolic process;ncRNA metabolic process;ncRNA processing;nitrogen compound metabolic process;nucleic acid metabolic process;nucleobase-containing compound metabolic process;primary metabolic process;RNA metab…		0.153927	0.180464	-0.0601662	0.534362	1.41993	0.252735	0.409824	0.40203	0.361563	-0.173992	0.518962	0.6987	0.390494	0.315787	0.869323	0.31461	0.562804	1.35259	0.202025	0.812312	0.105126	0.349659	1.67019	0.171917	0.389578	1.78792
ttg2D	PP_0961	Q88P91				2.59052	2.65025	2.70763	-0.438956	-0.782796	0.595495	0.455194	-0.537927	-0.369119	-0.906528	-1.04177	-1.10658	-0.0151551	-0.172335	2.96291	0.0137391	-2.69223	-5.39174	4.43813	0	-3.25399	-12.4088	3.67146	0	-3.23343	-7.37262	BES_t0_VK;BES_tend_VK;BES_texp_VK
bioB	PP_0362	Q88QX2	Biotin synthase	amide biosynthetic process;biosynthetic process;biotin biosynthetic process;biotin metabolic process;carboxylic acid biosynthetic process;carboxylic acid metabolic process;cellular amide metabolic process;cellular biosynthetic process;cellular ketone metabolic process;cellular metabolic process;cellular nitrogen compound biosynthetic process;cellular nitrogen compound metabolic process;cellular p…	2.8.1.6	-0.916525	-1.23045	-2.50104	1.90251	1.63527	-1.23696	-0.17388	1.96273	1.25633	-0.173303	1.05802	2.20035	-0.438218	-0.069352	1.06715	0.165404	2.08107	1.93775	1.49627	0.0532564	2.56459	2.87077	1.39434	0.075485	2.23704	2.44857
exbB	PP_5306	Q88C77				-0.152418	-0.915657	-4.1861	-0.236257	0.187297	-3.34343	-0.352898	-0.380098	-0.699535	-1.10563	-2.38831	0.577999	-0.424258	-0.693419	0.230189	0.668678	0.815071	0.539349	0.336586	0.592025	1.02297	0.755061	0.339822	0.538886	1.01939	0.746245
parE	PP_4915	Q88DB2	DNA topoisomerase 4 subunit B	cellular macromolecule metabolic process;cellular metabolic process;cellular nitrogen compound metabolic process;cellular process;chromosome segregation;DNA conformation change;DNA metabolic process;DNA topological change;macromolecule metabolic process;metabolic process;nitrogen compound metabolic process;nucleic acid metabolic process;nucleobase-containing compound metabolic process;primary met…	5.99.1.3	0.902851	0.73232	0.584193	0.74565	1.17858	0.554071	0.586322	0.220061	-0.0544121	1.10426	0.545059	0.656292	1.45895	0.917991	0.0490578	0.955774	0.0263678	0.0919783	0.365792	0.637223	-0.316485	-0.685781	0.24604	0.691776	0.154785	0.438422
PP_1081	PP_1081	Q88NX2	Glutaredoxin	biological regulation;cell redox homeostasis;cellular homeostasis;cellular process;homeostatic process;regulation of biological process;regulation of biological quality;regulation of cellular process		2.14034	2.2009	2.84233	1.25452	1.34769	0.710952	0.277479	2.2841	1.87211	2.05026	2.92634	2.32918	2.11505	2.08982	2.10136	0.028932	-1.49686	-3.32391	0.56945	0.499692	-0.325699	-0.919275	0.0338639	0.954937	-0.0294238	-0.0740739	BES_t0_VK
murC	PP_1338	Q88N75	UDP-N-acetylmuramate--L-alanine ligase	amine metabolic process;aminoglycan biosynthetic process;aminoglycan metabolic process;biological regulation;biosynthetic process;carbohydrate biosynthetic process;carbohydrate metabolic process;cell cycle;cell division;cell wall macromolecule biosynthetic process;cell wall macromolecule metabolic process;cell wall organization;cell wall organization or biogenesis;cellular biosynthetic process;ce…	6.3.2.8	-0.320553	-0.420149	-1.1861	-1.58437	-0.989364	-1.75303	-0.0971854	1.11704	0.584019	-2.92947	-4.69975	0.388162	-0.0496075	0.0575801	0.403757	0.549284	-0.463719	-0.775202	0.0622669	0.921071	0.232798	0.166465	0.109484	0.798486	-0.433636	-0.279468
hisB	PP_0289	Q88R45	Imidazoleglycerol-phosphate dehydratase	amine biosynthetic process;amine metabolic process;biosynthetic process;carboxylic acid biosynthetic process;carboxylic acid metabolic process;cellular amine metabolic process;cellular amino acid biosynthetic process;cellular amino acid metabolic process;cellular biosynthetic process;cellular ketone metabolic process;cellular metabolic process;cellular nitrogen compound biosynthetic process;cellu…	4.2.1.19	-1.30575	-0.436985	-0.801899	-0.16959	0.607017	-1.18644	-1.11276	1.07781	1.10493	-0.244146	0.594491	-0.357102	-1.65171	-0.476329	0.288448	0.639281	0.38277	0.592341	1.36469	0.0858198	1.49441	2.44369	0.260838	0.631011	0.37555	0.549082
fadD	PP_4549	Q88EB7				-0.141815	0.235737	0.241586	0.126403	0.725923	0.53623	-0.0305331	-0.127553	-1.16325	6.08e-06	-0.0597568	0.843612	0.612761	-0.211425	0.426996	0.598186	0.22767	0.682897	0.626265	0.437974	-0.542101	-1.10732	0.229206	0.692336	0.184462	0.438612
PP_3720	PP_3720	Q88GK1				-0.0688247	-0.0901206	-0.635916	-0.592131	0.104714	1.16348	1.01483	-0.441879	-0.498998	1.53324	-0.380192	-1.1839	1.97767	1.5699	0.626945	0.393013	0.687679	1.12574	0.266523	0.692126	0.462407	0.582823	0.353947	0.53753	0.760821	0.751051
PP_1207	PP_1207	Q88NK0				1.38759	1.04227	0.0497772	-5.27088	-3.61262	NaN	-0.966873	0.710219	0.266928	-3.90326	-2.61757	-1.86253	-0.343358	-0.390046	1.45086	0.0606038	-4.11001	-2.90277	0.519507	0.439116	-1.80192	-1.11007	1.44995	0.0718879	-2.12992	-2.51994
PP_4570	PP_4570	Q88E96		cellular macromolecule metabolic process;cellular metabolic process;cellular process;cellular protein metabolic process;macromolecule metabolic process;macromolecule modification;metabolic process;peptidyl-amino acid modification;primary metabolic process;protein metabolic process;protein modification process		0.307617	0.609724	0.715615	1.16065	1.38801	1.27955	1.14163	1.05491	-0.157445	1.52737	0.634447	0.160854	1.58159	1.12811	2.63097	0.029661	0.698141	3.13473	0.196417	0.775464	0.263959	0.428207	0.377396	0.558812	0.331931	0.695287	BES_t0_VK
aruG	PP_4479	Q88EI3	Arginine N-succinyltransferase	amine catabolic process;amine metabolic process;arginine catabolic process;arginine catabolic process to succinate;arginine metabolic process;carboxylic acid catabolic process;carboxylic acid metabolic process;catabolic process;cellular amine metabolic process;cellular amino acid catabolic process;cellular amino acid metabolic process;cellular catabolic process;cellular ketone metabolic process;c…	2.3.1.109	0.7349	0.859121	0.52033	0.455739	0.45622	0.789272	0.317749	0.841513	0.341874	0.921217	0.178495	0.919406	0.636252	1.17024	0.64713	0.53144	-0.200038	-0.817538	0.00515321	0.994085	-0.00324856	-0.0105974	0.0273421	0.966598	0.0213144	0.0584171
PP_5024	PP_5024	Q88D05				1.52442	1.22487	-0.0677766	1.48935	1.15335	0.837238	2.05322	0.350583	-0.283315	-0.562286	-0.28981	0.396118	1.24133	1.18963	0.41724	0.537113	0.489449	0.800339	0.883688	0.256758	-1.05885	-1.60868	0.167385	0.736555	-0.259523	-0.374207
trpD	PP_0421	Q88QR7	Anthranilate phosphoribosyltransferase	amine biosynthetic process;amine metabolic process;aromatic amino acid family biosynthetic process;aromatic amino acid family metabolic process;aromatic compound biosynthetic process;biosynthetic process;carboxylic acid biosynthetic process;carboxylic acid metabolic process;cellular amine metabolic process;cellular amino acid biosynthetic process;cellular amino acid metabolic process;cellular aro…	2.4.2.18	0.144127	-0.0711196	-2.56001	-1.42225	-1.12969	-1.81585	0.41933	-0.0581621	-0.673541	-0.519527	-1.08229	0.478946	0.00744125	-0.331252	0.0597412	0.91396	-0.158113	-0.153706	0.176146	0.77772	0.411924	0.417261	0.300291	0.57977	0.597212	0.646651
phaG	PP_1408	O85207	(R)-3-hydroxydecanoyl-ACP:CoA transacylase		2.4.1.-	1.21715	1.12628	-0.0767411	-0.140947	-2.31033	0.445781	1.55203	-2.95328	-3.94409	1.71424	-1.16596	-0.868872	1.83843	0.947765	0.362397	0.549759	-0.868932	-0.774287	0.622603	0.369	-2.48328	-1.31132	0.247789	0.627159	-0.567727	-0.555225
PP_0973	PP_0973	Q88P80	Nucleoid-associated protein PP_0973			-0.0919799	-0.203673	-2.31737	-0.83004	-0.813533	-2.18469	-0.396263	-0.257596	-1.00126	-1.4228	-1.6703	0.21142	-0.216169	-0.341958	0.087537	0.877399	-0.185125	-0.215024	0.00941325	0.987746	-0.0228759	-0.0254167	0.18357	0.704306	0.366756	0.419976
PP_1348	PP_1348	Q88N67		aromatic compound biosynthetic process;biosynthetic process;cellular aromatic compound metabolic process;cellular biosynthetic process;cellular macromolecule metabolic process;cellular metabolic process;cellular nitrogen compound biosynthetic process;cellular nitrogen compound metabolic process;cellular process;cellular response to stimulus;cellular response to stress;DNA metabolic process;DNA re…		1.69154	1.72254	1.79381	-0.838693	-0.822745	0.518211	0.814037	-0.720909	-0.747833	0.599388	1.08445	0.657728	1.3204	1.29518	1.77061	0.0390303	-1.81826	-2.94755	1.98067	0.0247529	-2.02575	-3.71232	1.77613	0.0905918	-0.646527	-2.28321	BES_t0_VK;BES_texp_VK
aspA	PP_5338	Q88C45	Aspartate ammonia-lyase	acetyl-CoA catabolic process;acetyl-CoA metabolic process;amine metabolic process;aspartate family amino acid metabolic process;aspartate metabolic process;carboxylic acid metabolic process;catabolic process;cellular amine metabolic process;cellular amino acid metabolic process;cellular catabolic process;cellular ketone metabolic process;cellular metabolic process;cellular nitrogen compound metab…	4.3.1.1	0.138746	-0.0939601	-1.09353	-0.171454	-0.0141039	-1.39176	0.250541	-0.267862	-0.37421	0.189036	-0.512874	0.471157	-0.136024	-0.631543	0.0111786	0.986741	0.0178858	0.0281997	0.181944	0.7963	0.198568	0.385117	0.126813	0.799098	0.147259	0.277065
rsmH	PP_1329	Q88N84	Ribosomal RNA small subunit methyltransferase H	cellular macromolecule metabolic process;cellular metabolic process;cellular nitrogen compound metabolic process;cellular process;macromolecule metabolic process;macromolecule methylation;macromolecule modification;metabolic process;methylation;ncRNA metabolic process;ncRNA processing;nitrogen compound metabolic process;nucleic acid metabolic process;nucleobase-containing compound metabolic proce…	2.1.1.199	-1.16049	-0.841803	-3.81567	-1.04462	-0.956586	-2.58779	-0.504011	-1.59875	-2.35709	-0.255592	-1.41423	-0.587161	0.0358398	-0.134223	0.287123	0.61793	0.666068	0.63183	0.181136	0.76908	0.535509	0.437066	0.775344	0.251296	1.41438	1.44757
glyQ	PP_0061	Q88RR8	Glycine--tRNA ligase alpha subunit	amine metabolic process;amino acid activation;carboxylic acid metabolic process;cellular amine metabolic process;cellular amino acid metabolic process;cellular ketone metabolic process;cellular macromolecule metabolic process;cellular metabolic process;cellular nitrogen compound metabolic process;cellular process;glycyl-tRNA aminoacylation;macromolecule metabolic process;metabolic process;ncRNA m…	6.1.1.14	-0.773916	-0.349343	-0.509344	0.279905	1.13075	0.00291412	0.450502	2.00193	1.33226	-0.669948	-0.70649	-0.315659	0.635749	0.86099	1.68812	0.0698065	1.01022	2.51127	0.81652	0.272795	1.43228	1.57025	0.687118	0.339355	0.662848	1.19284
PP_4283	PP_4283	Q88F16		biosynthetic process;cellular biosynthetic process;cellular macromolecule biosynthetic process;cellular macromolecule metabolic process;cellular metabolic process;cellular nitrogen compound metabolic process;cellular process;macromolecule biosynthetic process;macromolecule metabolic process;metabolic process;nitrogen compound metabolic process;nucleic acid metabolic process;nucleobase-containing …		-0.433937	-0.258854	-0.185105	0.111346	0.406686	-0.194683	-0.0829986	0.330239	2.21015	0.920294	0.264946	0.462452	0.550212	0.301992	1.04935	0.327702	0.35272	1.31802	1.21357	0.120375	1.44619	2.19134	2.98849	0.0238919	0.687532	3.4261	BES_tend_VK
PP_1309	PP_1309	Q88NA3				0.108038	0.550146	-1.43305	0.601667	0.619441	-1.06021	0.36417	1.07568	0.249419	0.985241	-0.871465	0.573726	0.677396	1.07563	0.223562	0.69696	0.389556	0.492035	0.717173	0.356419	1.0284	1.3611	0.374576	0.526432	0.622109	0.766331
trx-2	PP_5215	Q88CG6	Thioredoxin	biological regulation;cell redox homeostasis;cellular homeostasis;cellular process;glycerol ether metabolic process;homeostatic process;metabolic process;organic ether metabolic process;regulation of biological process;regulation of biological quality;regulation of cellular process;small molecule metabolic process		4.22894	3.94509	3.9026	1.31603	1.34211	0.361116	2.08149	1.24504	0.614012	0.741278	0.601091	0.460277	1.43825	1.02587	2.87769	0.0108966	-2.75036	-5.22983	3.87815	0	-3.15877	-9.92681	4.0449	0	-3.14417	-8.37682	BES_t0_VK;BES_tend_VK;BES_texp_VK
PP_4178	PP_4178	Q88FC0				1.19487	1.18238	0.229497	-0.582582	0.485375	0.2092	1.4722	-0.622636	-0.827598	-1.45907	-1.1257	-0.462265	0.780007	0.331506	0.353036	0.58281	-0.472869	-0.707157	1.97184	0.0292889	-1.83868	-3.62718	0.848055	0.246276	-0.98803	-1.48126	BES_texp_VK
frr	PP_1594	Q88MH7	Ribosome-recycling factor	cellular component disassembly;cellular component disassembly at cellular level;cellular component organization;cellular component organization at cellular level;cellular component organization or biogenesis;cellular component organization or biogenesis at cellular level;cellular macromolecular complex disassembly;cellular macromolecular complex subunit organization;cellular process;cellular prot…		1.98148	2.42805	2.24815	-0.986918	-0.219575	-0.350336	0.74592	1.7854	0.460931	-1.58165	-1.13002	-0.977997	-0.205892	-0.369967	2.5802	0.0127059	-2.42196	-4.50898	0.946092	0.19411	-1.99767	-1.8363	3.77171	0	-2.8902	-7.44155	BES_t0_VK;BES_tend_VK
PP_3693	PP_3693	Q88GM8		biological regulation;regulation of biological process;regulation of biosynthetic process;regulation of cellular biosynthetic process;regulation of cellular macromolecule biosynthetic process;regulation of cellular metabolic process;regulation of cellular process;regulation of gene expression;regulation of macromolecule biosynthetic process;regulation of macromolecule metabolic process;regulation…		3.57583	3.44694	3.85834	3.25254	3.73048	3.93438	4.04425	1.37981	1.1659	4.08658	3.68087	3.88276	3.24343	3.02498	0.191056	0.795037	0.113372	0.342713	0.679036	0.358035	-1.41628	-1.35172	0.271705	0.66649	-0.169029	-0.477734
gnd	PP_4043	Q88FP6		alcohol catabolic process;alcohol metabolic process;carbohydrate catabolic process;carbohydrate metabolic process;catabolic process;cellular carbohydrate catabolic process;cellular carbohydrate metabolic process;cellular metabolic process;cellular nitrogen compound metabolic process;cellular process;coenzyme metabolic process;cofactor metabolic process;glucose catabolic process;glucose metabolic …		0.461596	0.719539	-1.13259	-0.150063	0.520616	0.339588	1.37398	-1.06814	-1.14309	0.897568	-1.15338	-0.427119	1.2171	1.11355	0.348867	0.583729	0.504849	0.707806	0.197475	0.756013	-0.45407	-0.461363	0.0720547	0.868133	0.171357	0.181517
murE	PP_1332	Q88N81	UDP-N-acetylmuramoyl-L-alanyl-D-glutamate--2,6-diaminopimelate ligase	amine metabolic process;aminoglycan biosynthetic process;aminoglycan metabolic process;biological regulation;biosynthetic process;carbohydrate biosynthetic process;carbohydrate metabolic process;cell cycle;cell division;cell wall macromolecule biosynthetic process;cell wall macromolecule metabolic process;cell wall organization;cell wall organization or biogenesis;cellular biosynthetic process;ce…	6.3.2.13	0.903589	0.736019	-0.171323	-1.96557	-1.2764	-0.873927	0.453691	0.325009	-0.142524	-0.968734	-2.43897	-1.26975	0.33825	0.100572	1.05586	0.186684	-1.40498	-1.83916	0.676575	0.391066	-0.751512	-1.24315	0.771237	0.255798	-1.3069	-1.42966
PP_4760	PP_4760	Q88DR3				1.24337	1.20911	0.868787	1.00699	1.18074	1.03096	2.34986	-0.459278	-1.21834	1.32635	-0.315668	-0.397189	1.56008	1.25275	0.300011	0.647781	0.285049	0.577736	0.734727	0.330768	-1.22418	-1.41741	0.411738	0.500384	-0.582096	-0.813905
oprB-1	PP_1019	Q88P34				-5.55271	-3.84073	-1.95341	-1.051	-0.519813	0.427107	0.565969	0.730548	0.671422	1.63408	-1.68753	-1.18459	1.59136	2.75629	1.85482	0.02904	3.63785	3.36011	1.9383	0.021697	4.7943	4.04544	1.36673	0.0698199	4.15117	2.53173	BES_t0_VK;BES_texp_VK
tesB	PP_4762	Q88DR1		acyl-CoA metabolic process;cellular metabolic process;cellular process;coenzyme metabolic process;cofactor metabolic process;metabolic process;thioester metabolic process		0.754553	0.519216	-0.715765	0.165019	-0.045701	-0.973829	0.387243	-0.114641	-1.65035	-0.373947	-1.27181	-0.265891	-0.0987008	-0.00286564	0.232233	0.700372	-0.302818	-0.488171	0.613088	0.406271	-0.898979	-1.18573	0.523471	0.424256	-0.595818	-0.968764
PP_4704	PP_4704	Q88DW4				0.304138	0.218139	-0.395679	-0.788612	-0.158624	-0.20446	0.2304	-1.59199	-1.69651	-0.140545	-1.45807	-0.917616	0.189482	-0.566897	0.37791	0.605928	-0.272524	-0.665501	1.0144	0.196043	-1.18521	-1.82802	0.78501	0.2886	-0.730474	-1.33255
PP_0245	PP_0245	Q88R88		cellular macromolecule metabolic process;cellular metabolic process;cellular nitrogen compound metabolic process;cellular process;cellular response to stimulus;cellular response to stress;DNA metabolic process;DNA repair;macromolecule metabolic process;metabolic process;nitrogen compound metabolic process;nucleic acid metabolic process;nucleobase-containing compound metabolic process;primary meta…		-0.080553	-0.218466	-0.362624	0.4418	1.07773	0.0167119	0.179172	0.480782	-1.04099	0.350331	0.536426	0.728801	0.870248	0.343349	1.14739	0.221077	0.649402	1.68947	0.110373	0.864085	0.150588	0.253628	2.57717	0.0251803	0.840254	3.33568	BES_tend_VK
PP_1358	PP_1358	Q88N58				-0.503244	0.46088	1.25476	-1.36592	0.489406	0.837993	1.06402	0.869286	0.669413	0.824318	0.251884	0.391006	1.00304	0.749744	0.0668348	0.902815	-0.147758	-0.167737	0.305089	0.663574	0.383539	0.626823	0.157256	0.756965	0.194786	0.341252
PP_0508	PP_0508	Q88QI4				4.33784	4.5412	3.58213	-0.994208	0.364173	0.251173	1.70449	0.70526	-0.204835	-0.0769936	-0.442946	-0.385424	1.21336	0.869075	2.56138	0.00986047	-3.82232	-4.7975	3.22438	0	-4.01258	-7.90678	2.99602	0.00348387	-3.84021	-5.81678	BES_t0_VK;BES_tend_VK;BES_texp_VK
cstA	PP_4641	Q88E27		cell communication;cellular process;cellular response to external stimulus;cellular response to extracellular stimulus;cellular response to nutrient levels;cellular response to starvation;cellular response to stimulus;cellular response to stress;response to external stimulus;response to extracellular stimulus;response to nutrient levels;response to starvation;response to stimulus;response to stre…		1.97327	1.67478	1.54064	2.02597	2.43933	1.99045	1.83581	1.98098	2.67098	2.55065	1.85839	2.14668	2.66523	2.28	0.904052	0.365014	0.343325	1.19909	1.26869	0.176239	0.671305	1.92762	1.13216	0.222271	0.508014	1.56201
PP_3909	PP_3909	Q88G17				0.347984	0.162552	-0.271011	-1.12611	-1.08101	-1.4857	-1.43291	-0.243942	-1.12654	-0.825729	-0.433186	0.353193	0.107838	-0.333695	3.01747	0.0126667	-1.36127	-4.59188	1.20222	0.175329	-0.811911	-1.94513	0.233198	0.70283	-0.156304	-0.425194	BES_t0_VK
PP_3383	PP_3383	Q88HH5				-0.614389	-0.70583	-1.19668	1.26748	1.4888	0.321632	0.398615	1.16102	0.311208	-1.08988	0.337924	0.932285	0.273629	0.927253	2.17586	0.0236087	1.7081	3.53354	0.640744	0.391244	0.966418	1.2379	2.58827	0.0129351	1.45674	4.02615	BES_t0_VK;BES_tend_VK
PP_0998	PP_0998	Q88P55				3.65564	3.87661	4.11318	4.61991	4.7291	4.0145	4.01109	3.09526	2.91591	4.62279	4.21008	3.87698	4.43932	4.14635	0.894561	0.328597	0.461843	1.30843	0.238135	0.733597	-0.337158	-0.512843	0.783899	0.395578	0.286377	1.0379
coaBC	PP_5285	Q88C96		amine catabolic process;amine metabolic process;biosynthetic process;carboxylic acid catabolic process;carboxylic acid metabolic process;catabolic process;cellular amine metabolic process;cellular amino acid catabolic process;cellular amino acid metabolic process;cellular biosynthetic process;cellular catabolic process;cellular ketone metabolic process;cellular metabolic process;cellular modified…		-1.10134	-1.268	-1.14369	-1.20861	-0.153461	-0.886489	-1.09067	-0.244716	-0.870889	0.0368618	0.106426	-0.0728974	-0.396184	-0.491982	0.540039	0.506843	0.336205	0.877524	1.3872	0.123129	0.81143	2.17607	2.61006	0.0217778	0.957352	3.54421	BES_tend_VK
bkdA2	PP_4402	Q88EQ1				-0.839878	-1.07963	-1.52728	-0.971879	-0.566894	-2.72624	-3.31063	0.0218245	-0.400636	-1.70976	-0.727228	0.345588	-2.52967	-2.05248	0.400988	0.529033	-0.744983	-0.823189	0.334147	0.636646	0.452737	0.687192	0.0401191	0.930493	-0.0920186	-0.10344
PP_3414	PP_3414	Q88HE6		chemotaxis;locomotion;response to chemical stimulus;response to external stimulus;response to stimulus;taxis		NaN	NaN	-2.99652	-3.04213	-2.11344	-2.77993	-2.68822	NaN	NaN	-1.54187	NaN	-3.18638	-1.80522	-3.6293	NaN	1	0	NaN	NaN	1	0	NaN	NaN	1	0	NaN
PP_0581	PP_0581	Q88QB3				-0.492163	-1.02515	-0.855644	-1.65685	-1.2463	-0.142605	0.265073	-4.47868	NaN	0.476435	-1.70976	-2.57197	0.645577	0.495109	0.0610698	0.917107	0.0958144	0.147133	NaN	1	0	NaN	0.00197244	0.995545	0.00572354	0.00540498
lpd3	PP_5366	Q88C17	Dihydrolipoyl dehydrogenase	biological regulation;cell redox homeostasis;cellular homeostasis;cellular process;homeostatic process;regulation of biological process;regulation of biological quality;regulation of cellular process	1.8.1.4	-0.745104	-0.170094	-0.487805	0.345256	0.376645	-0.0727332	0.408022	-0.61617	-1.17777	0.329926	-0.621507	-0.145934	0.335513	0.152148	1.89515	0.0721058	0.731965	2.49799	0.0143131	0.985003	-0.0203378	-0.035661	0.657974	0.395789	0.397723	1.03668
PP_4476	PP_4476	Q88EI6				0.891266	0.637882	0.134418	1.75098	1.54907	0.799408	1.84407	1.36303	1.26438	0.722636	0.117422	0.942476	1.49791	1.643	1.40368	0.120512	0.931359	2.13363	0.876886	0.334335	0.562163	1.4107	0.494605	0.455139	0.495679	0.902373
PP_2233	PP_2233	Q88KQ7				-0.547678	-0.733786	-0.760437	-3.03255	-1.56053	-1.16174	-0.426419	-0.151683	-0.199273	1.06925	-0.596357	-0.670819	1.16281	0.787542	0.616535	0.385581	-0.864676	-1.15062	1.02735	0.211426	0.920066	1.76767	0.723773	0.304156	0.851428	1.29001
PP_0506	PP_0506	Q88QI6				-0.988478	-0.536803	-2.66352	-0.168135	-0.217206	-2.08122	-0.407767	-0.740249	-1.07741	-0.854156	-1.31191	-0.200655	-1.19825	-0.858201	0.380526	0.544761	0.677683	0.783279	0.316197	0.644439	0.50566	0.670249	0.34586	0.554976	0.50401	0.703215
PP_3922	PP_3922	Q88G04				-1.06306	-1.30195	-1.89227	-0.66143	-0.593566	-1.42624	-1.02289	-0.19498	-0.787187	-1.35161	-1.31911	-0.0925984	-0.762847	-0.948918	0.773549	0.360747	0.493064	1.21335	0.704992	0.391857	0.64117	1.24497	0.845328	0.283403	0.638227	1.36578
PP_4720	PP_4720	Q88DU9				1.64999	1.66882	1.49774	1.64464	2.27887	1.07542	1.06653	0.037026	-0.104312	0.910672	1.45335	1.21489	0.114804	0.495492	0.0938536	0.885223	-0.0891517	-0.20095	1.83283	0.0397059	-1.32439	-3.13841	1.05826	0.195256	-0.785883	-1.66994	BES_texp_VK
ppx	PP_5216	Q88CG5		cellular metabolic process;cellular process;metabolic process;phosphorus metabolic process		-0.331978	-0.424412	-0.989173	-1.42187	-0.737205	-0.133187	0.00413101	-1.23659	-1.63279	-0.257164	-1.70035	-0.85261	-0.266124	-0.539239	0.00774056	0.990638	0.00982258	0.0188135	0.430295	0.54584	-0.460329	-0.825658	0.256863	0.65261	-0.257726	-0.509281
hisA	PP_0292	Q88R42	1-(5-phosphoribosyl)-5-[(5-phosphoribosylamino)methylideneamino] imidazole-4-carboxamide isomerase	amine biosynthetic process;amine metabolic process;biosynthetic process;carboxylic acid biosynthetic process;carboxylic acid metabolic process;cellular amine metabolic process;cellular amino acid biosynthetic process;cellular amino acid metabolic process;cellular biosynthetic process;cellular ketone metabolic process;cellular metabolic process;cellular nitrogen compound biosynthetic process;cellu…	5.3.1.16	2.29545	2.08921	1.82799	-4.78178	-1.3798	-2.08782	-0.559672	0.923506	0.335562	-1.88792	-0.863899	-1.04608	-0.455259	-0.59775	1.95435	0.0238182	-4.27315	-3.59613	1.23566	0.10193	-2.2805	-2.35891	4.55761	0	-2.81163	-9.58779	BES_t0_VK;BES_tend_VK
PP_5353	PP_5353	Q88C30				0.381149	0.11751	0.189708	1.38277	1.31443	0.377681	0.31402	0.138474	0.25652	0.614827	0.280557	0.181049	0.219763	0.0382949	0.862098	0.308905	0.61777	1.37435	0.261391	0.785249	0.107151	0.406799	0.218706	0.810801	-0.0495395	-0.261209
PP_4639	PP_4639	Q88E29				-0.692295	-0.4907	-0.882404	0.313178	0.62045	-0.0960429	-0.116238	0.285214	0.182483	0.966528	0.594802	0.514343	0.807536	0.448598	1.89046	0.0630952	0.868803	2.63477	1.90089	0.04	1.16654	3.14628	3.69969	0.00368421	1.27979	5.51164	BES_tend_VK;BES_texp_VK
ilvA-2	PP_5149	Q88CN1	L-threonine dehydratase	amine biosynthetic process;amine metabolic process;biosynthetic process;branched chain family amino acid biosynthetic process;branched chain family amino acid metabolic process;carboxylic acid biosynthetic process;carboxylic acid metabolic process;cellular amine metabolic process;cellular amino acid biosynthetic process;cellular amino acid metabolic process;cellular biosynthetic process;cellular …	4.3.1.19	1.24245	0.949907	0.353221	1.25614	1.22204	0.466285	0.935245	-0.751922	-2.0537	1.20477	0.731218	-0.412976	1.04076	0.580768	0.149125	0.823508	0.121402	0.297832	0.634115	0.382022	-1.38214	-1.27688	0.358653	0.565225	-0.363582	-0.68409
mfd	PP_2148	Q88KZ1	Transcription-repair-coupling factor	biological regulation;cellular component organization;cellular component organization at cellular level;cellular component organization or biogenesis;cellular component organization or biogenesis at cellular level;cellular process;chromosome organization;nucleotide-excision repair, DNA damage recognition;organelle organization;regulation of biological process;regulation of biosynthetic process;re…	3.6.4.-	-0.463491	-0.306685	-0.593382	-0.696725	-0.405763	-0.336077	-0.585835	-0.799493	-0.855991	-0.18795	-0.752492	-0.510954	-0.146213	-0.62509	0.164584	0.870207	-0.0515805	-0.234737	0.280671	0.740527	-0.159959	-0.485629	0.118099	0.857857	-0.0541682	-0.201164
ribA	PP_0522	Q88QH1	GTP cyclohydrolase-2	biosynthetic process;cellular biosynthetic process;cellular metabolic process;cellular nitrogen compound biosynthetic process;cellular nitrogen compound metabolic process;cellular process;flavin-containing compound biosynthetic process;flavin-containing compound metabolic process;heterocycle biosynthetic process;heterocycle metabolic process;metabolic process;nitrogen compound metabolic process;r…	3.5.4.25	-0.416017	-0.332117	-1.83805	-0.407676	-0.189841	-1.34018	-0.364645	0.384347	-0.478999	0.102826	-0.460299	0.442218	-0.211753	-0.325143	0.222377	0.711992	0.286475	0.46884	0.717902	0.364069	0.864786	1.32887	0.729685	0.311215	0.723318	1.26351
PP_2335	PP_2335	Q88KF5	Citrate synthase	acetyl-CoA catabolic process;acetyl-CoA metabolic process;carbohydrate metabolic process;catabolic process;cellular carbohydrate metabolic process;cellular catabolic process;cellular metabolic process;cellular process;coenzyme catabolic process;coenzyme metabolic process;cofactor catabolic process;cofactor metabolic process;metabolic process;primary metabolic process;tricarboxylic acid cycle		0.311779	0.722528	0.43698	-0.0725411	0.553802	0.595848	1.52059	0.337258	0.359359	0.424376	-0.210028	-0.220547	0.961644	0.931459	0.149754	0.811036	0.158994	0.317122	0.397054	0.729843	-0.116765	-0.520511	0.111844	0.824296	-0.124797	-0.244826
algC	PP_5288	Q88C93	Phosphomannomutase/phosphoglucomutase	alcohol biosynthetic process;alcohol metabolic process;alginic acid biosynthetic process;alginic acid metabolic process;biosynthetic process;carbohydrate biosynthetic process;carbohydrate metabolic process;carboxylic acid metabolic process;cell wall macromolecule metabolic process;cell wall organization or biogenesis;cell wall polysaccharide metabolic process;cellular biosynthetic process;cellula…	5.4.2.2;5.4.2.8	0.860615	0.72067	0.22117	-2.5723	-2.38562	-1.49318	0.200519	0.121508	-0.507329	-1.86139	-4.10726	-1.64109	0.0262572	-0.371127	1.43176	0.0713508	-2.16346	-2.49671	1.0283	0.18431	-1.34989	-1.8843	0.939406	0.178977	-2.12413	-1.74907
rpsL	PP_0449	Q88QP0	30S ribosomal protein S12	biosynthetic process;cellular biosynthetic process;cellular macromolecule biosynthetic process;cellular macromolecule metabolic process;cellular metabolic process;cellular process;cellular protein metabolic process;macromolecule biosynthetic process;macromolecule metabolic process;metabolic process;primary metabolic process;protein metabolic process;translation		4.29985	3.56687	4.37585	4.49533	4.36729	3.06675	2.68306	0.0245939	0.0908649	3.59817	1.92564	1.93718	2.62608	1.93325	0.305073	0.621604	-0.427747	-0.627195	1.10654	0.123132	-2.84298	-2.17327	2.93013	0.00486274	-1.97532	-4.96473	BES_tend_VK
coaD	PP_5123	Q88CQ7	Phosphopantetheine adenylyltransferase	biosynthetic process;cellular biosynthetic process;cellular metabolic process;cellular nitrogen compound metabolic process;cellular process;coenzyme A biosynthetic process;coenzyme A metabolic process;coenzyme biosynthetic process;coenzyme metabolic process;cofactor biosynthetic process;cofactor metabolic process;heterocycle metabolic process;metabolic process;nitrogen compound metabolic process;…	2.7.7.3	0.245468	0.712986	0.565404	0.645236	1.08301	1.23188	1.44667	1.8104	0.935651	0.661721	0.479314	0.176336	1.14295	1.16092	1.29866	0.197174	0.593747	1.79173	0.776179	0.363107	0.627972	1.32804	0.308083	0.623324	0.231928	0.56164
PP_2947	PP_2947	Q88IQ2		biological regulation;regulation of biological process;regulation of biosynthetic process;regulation of cellular biosynthetic process;regulation of cellular macromolecule biosynthetic process;regulation of cellular metabolic process;regulation of cellular process;regulation of gene expression;regulation of macromolecule biosynthetic process;regulation of macromolecule metabolic process;regulation…		0.760502	1.05908	0.818025	0.755744	0.70371	1.57027	1.30855	NaN	NaN	0.775557	0.485633	0.793857	0.801373	0.781635	0.328825	0.653462	0.205365	0.566937	NaN	1	0	NaN	0.64417	0.539005	-0.163578	-0.747711
PP_1794	PP_1794	Q88LY2				3.84351	3.2496	2.81446	3.20029	3.08677	2.83632	3.98584	2.39636	2.06176	3.56681	3.11315	3.40851	4.44669	2.71315	0.0221183	0.973839	-0.0252201	-0.0519695	0.503418	0.485623	-0.627549	-0.972818	0.0837744	0.858836	0.117848	0.194948
PP_1099	PP_1099	Q88NV5		biological regulation;biosynthetic process;cellular biosynthetic process;cellular macromolecule biosynthetic process;cellular macromolecule metabolic process;cellular metabolic process;cellular nitrogen compound metabolic process;cellular process;macromolecule biosynthetic process;macromolecule metabolic process;metabolic process;nitrogen compound metabolic process;nucleic acid metabolic process;…		4.21164	4.27408	4.38095	2.46256	2.11426	-0.0313228	1.2214	-0.157611	0.485766	0.363381	1.41824	1.72235	-0.0754254	0.313081	2.11984	0.0230886	-2.84717	-3.74899	4.4295	0	-4.05838	-13.3785	2.96025	0.00388889	-3.44433	-5.632	BES_t0_VK;BES_tend_VK;BES_texp_VK
PP_4316	PP_4316	Q88EY4				-1.15355	-1.08582	-0.690664	-2.87285	-2.44767	-0.68025	-0.522452	-0.631248	-0.995271	0.546555	-0.626131	-0.224467	0.297133	0.558049	0.391025	0.538597	-0.654128	-0.79587	0.561827	0.455755	0.61669	1.05028	1.47677	0.094296	0.977824	2.24321
rpsR	PP_4876	Q88DE9	30S ribosomal protein S18	biosynthetic process;cellular biosynthetic process;cellular macromolecule biosynthetic process;cellular macromolecule metabolic process;cellular metabolic process;cellular process;cellular protein metabolic process;macromolecule biosynthetic process;macromolecule metabolic process;metabolic process;primary metabolic process;protein metabolic process;translation		0.627573	0.623493	2.25098	0.717427	1.12446	0.881403	-4.06327	-0.94308	-0.251771	-1.30368	-0.422802	-0.35538	-5.01225	-1.87588	0.426387	0.487718	-1.50234	-0.914994	1.486	0.0611462	-2.00019	-2.76442	1.1325	0.112167	-3.08393	-2.10235
fumC	PP_1755	Q88M20	Fumarate hydratase class II	acetyl-CoA catabolic process;acetyl-CoA metabolic process;carboxylic acid metabolic process;catabolic process;cellular catabolic process;cellular ketone metabolic process;cellular metabolic process;cellular process;coenzyme catabolic process;coenzyme metabolic process;cofactor catabolic process;cofactor metabolic process;dicarboxylic acid metabolic process;fumarate metabolic process;metabolic pro…	4.2.1.2	0.859678	1.32762	1.47029	0.726867	1.73448	2.14754	2.30212	0.749951	1.31811	2.066	0.737201	-0.127755	2.21168	1.77857	0.513253	0.476751	0.508556	0.929861	0.138706	0.832814	0.158823	0.303464	0.0370475	0.938238	-0.0692712	-0.0933967
nspC	PP_2929	Q88IS0	Carboxynorspermidine/carboxyspermidine decarboxylase	amine biosynthetic process;amine metabolic process;biosynthetic process;cellular amine metabolic process;cellular biogenic amine biosynthetic process;cellular biogenic amine metabolic process;cellular biosynthetic process;cellular metabolic process;cellular nitrogen compound biosynthetic process;cellular nitrogen compound metabolic process;cellular process;metabolic process;nitrogen compound meta…	4.1.1.96	0.780863	0.680649	1.40955	0.234622	0.64899	1.38877	1.80447	1.11001	1.99364	1.26914	1.25121	0.86886	1.8926	1.64127	0.0467953	0.946298	0.0621901	0.110945	0.635903	0.44088	0.500576	1.10033	0.654489	0.381426	0.456461	1.06897
panC	PP_4700	Q88DW8	Pantothenate synthetase	amine biosynthetic process;amine metabolic process;biosynthetic process;carboxylic acid biosynthetic process;carboxylic acid metabolic process;cellular amine metabolic process;cellular amino acid biosynthetic process;cellular amino acid metabolic process;cellular biosynthetic process;cellular ketone metabolic process;cellular metabolic process;cellular modified amino acid biosynthetic process;cel…	6.3.2.1	-1.06984	-0.609938	-0.712286	-1.19057	-1.39791	-1.36211	-0.509869	-0.463849	-0.746209	-1.62781	-1.14424	0.136249	-0.556354	-0.686013	0.5319	0.514352	-0.317761	-0.856444	0.146463	0.83145	-0.148604	-0.311382	0.289042	0.633217	0.234764	0.540416
PP_3620	PP_3620	Q88GU7		response to chemical stimulus;response to oxidative stress;response to stimulus;response to stress		-0.400301	-0.295103	-1.07842	-0.372329	-0.181077	-0.68978	-0.352616	-0.180381	-0.301227	-0.398012	-0.949103	0.132732	-0.076299	-0.369761	0.336817	0.654529	0.192324	0.564575	0.516109	0.532785	0.298067	0.843423	0.336003	0.593663	0.275666	0.61858
iscU	PP_0843	Q88PK7		biosynthetic process;cellular biosynthetic process;cellular metabolic process;cellular process;cofactor biosynthetic process;cofactor metabolic process;iron-sulfur cluster assembly;metabolic process;metallo-sulfur cluster assembly		1.95308	1.65915	1.68713	1.70985	2.03876	0.651252	1.49215	1.55395	1.15213	1.11571	0.86972	1.09667	1.84615	1.04407	0.345992	0.613285	-0.293451	-0.639381	1.36329	0.193417	-0.492527	-1.83246	1.02739	0.239421	-0.552302	-1.50279
rlmB	PP_4879	Q88DE7	23S rRNA (guanosine-2'-O-)-methyltransferase RlmB	cellular macromolecule metabolic process;cellular metabolic process;cellular nitrogen compound metabolic process;cellular process;macromolecule metabolic process;metabolic process;nitrogen compound metabolic process;nucleic acid metabolic process;nucleobase-containing compound metabolic process;primary metabolic process;RNA metabolic process;RNA processing	2.1.1.185	-0.946323	0.0447194	-0.0417165	-0.127675	-0.0840693	-0.0591415	0.0546777	-0.360599	-0.373092	0.148575	-0.261871	-1.58259	0.322018	0.32505	0.422836	0.581995	0.260388	0.705418	0.120835	0.861751	0.119402	0.259277	0.00845512	0.986789	0.0150927	0.02174
PP_1876	PP_1876	Q88LQ3				-0.302988	-0.0864509	-1.46412	-0.109179	0.415095	-0.999	-0.356526	0.709571	-0.243478	0.141663	-0.689614	0.573503	0.308404	0.078107	0.294257	0.639441	0.355451	0.593718	0.738475	0.358327	0.820438	1.34613	0.67029	0.344351	0.685453	1.17929
trmB	PP_5103	Q88CS7	tRNA (guanine-N(7)-)-methyltransferase		2.1.1.33	-0.725956	-0.849634	-2.74312	-0.949042	-0.955329	-2.22324	-0.233147	-0.427774	-1.56822	-1.431	-2.06149	-0.446333	-0.440063	-0.755414	0.184437	0.742287	0.34938	0.41912	0.148522	0.81071	0.297238	0.351684	0.29869	0.585867	0.513743	0.632949
PP_0742	PP_0742	Q88PV6				0.901783	0.929285	0.781419	-0.751274	0.0609732	0.74732	1.21405	-0.160758	-0.142219	-0.427652	-1.46141	-1.15916	0.907468	0.409314	0.487236	0.490355	-0.553062	-0.910154	3.38653	0.01152	-1.11437	-5.49541	0.846309	0.232786	-1.19678	-1.51866	BES_texp_VK
pta	PP_0774	Q88PS4	Phosphate acetyltransferase	acetyl-CoA biosynthetic process;acetyl-CoA metabolic process;biosynthetic process;cellular biosynthetic process;cellular metabolic process;cellular process;coenzyme biosynthetic process;coenzyme metabolic process;cofactor biosynthetic process;cofactor metabolic process;metabolic process	2.3.1.8	-0.010229	-0.284638	-3.4844	-0.0572842	-0.843841	-3.28157	-0.0902599	-0.677144	-3.15287	-0.976591	-2.73058	0.0671783	-0.223972	-0.682299	0.0514574	0.924533	0.191516	0.137223	0.0895197	0.879179	-0.342445	-0.234401	0.112924	0.797769	0.367337	0.283534
rnt	PP_1085	Q88NW8	Ribonuclease T	cellular macromolecule metabolic process;cellular metabolic process;cellular nitrogen compound metabolic process;cellular process;macromolecule metabolic process;metabolic process;ncRNA metabolic process;ncRNA processing;nitrogen compound metabolic process;nucleic acid metabolic process;nucleobase-containing compound metabolic process;primary metabolic process;RNA metabolic process;RNA processing…	3.1.13.-	-1.00721	-0.712174	-2.06395	-1.05677	-0.774129	-1.83094	-0.326231	-0.0060171	-0.154197	-1.37605	-1.47241	0.128767	-0.399205	-0.23149	0.204041	0.732401	0.264094	0.434611	0.555708	0.451673	0.749024	1.0741	0.67928	0.331665	0.767528	1.21288
mqo1	PP_0751	Q88PU7	Probable malate:quinone oxidoreductase 1	acetyl-CoA catabolic process;acetyl-CoA metabolic process;catabolic process;cellular catabolic process;cellular metabolic process;cellular process;coenzyme catabolic process;coenzyme metabolic process;cofactor catabolic process;cofactor metabolic process;metabolic process;tricarboxylic acid cycle	1.1.5.4	0.75067	0.415214	-0.310606	1.32048	1.64218	0.123279	0.494932	0.225951	-0.572545	0.234217	0.619112	1.23446	0.36259	0.0643722	0.567292	0.430395	0.610125	1.02884	0.32115	0.662846	-0.322552	-0.630084	0.29938	0.614904	0.28504	0.576909
PP_4593	PP_4593	Q88E73				-2.57909	2.50541	3.21921	-0.375227	0.131082	-1.79503	0.0725972	-0.648168	-0.234584	-1.71602	-0.397767	0.0334583	-0.0689099	0.295219	0.414986	0.499557	-1.54016	-0.896988	0.437005	0.486133	-1.91477	-0.968005	0.290377	0.576185	-1.08301	-0.661713
acnA	PP_2112	Q88L24	Aconitate hydratase		4.2.1.3	0.704374	0.5975	0.234576	-1.34456	-1.79005	0.316456	1.38283	-0.9533	-0.352588	0.205208	-3.35743	-1.33761	1.02399	1.30374	0.434729	0.502757	-0.870983	-0.889178	1.13738	0.184901	-0.879043	-1.89666	0.361325	0.514834	-1.10398	-0.787435
PP_0769	PP_0769	Q88PS9				-2.16188	-1.51337	-1.82514	-1.1588	-1.118	-0.581672	-0.640431	-1.19531	-1.83389	-0.500793	-1.1634	-0.262314	-0.715867	-1.19862	1.98858	0.0473611	0.958735	2.82521	0.699532	0.391321	0.656796	1.24376	1.66003	0.07456	0.99841	2.47075	BES_t0_VK
cbpM	PP_4847	Q88DH8	Chaperone modulatory protein CbpM			-0.523323	-0.631266	-1.71428	-0.975756	-2.18584	-1.2086	-0.505339	-1.95444	-2.80512	-1.08243	-2.00862	-0.3186	-1.23542	-0.896815	0.194654	0.742698	-0.262594	-0.419515	0.724496	0.355508	-0.991038	-1.36499	0.110822	0.817351	-0.158575	-0.253716
glmS	PP_5409	Q88BX8	Glutamine--fructose-6-phosphate aminotransferase [isomerizing]	amine metabolic process;carbohydrate metabolic process;carboxylic acid metabolic process;cellular amine metabolic process;cellular amino acid metabolic process;cellular ketone metabolic process;cellular metabolic process;cellular nitrogen compound metabolic process;cellular process;glutamine family amino acid metabolic process;glutamine metabolic process;metabolic process;nitrogen compound metabo…	2.6.1.16	0.577416	0.604864	-0.669597	0.307941	-0.0527658	-0.515756	1.12967	0.0576788	0.354775	-1.16653	-1.5572	-0.0556874	0.0966079	-0.15191	0.0291705	0.964535	0.0463791	0.0723267	0.269453	0.693407	-0.422252	-0.580636	0.452567	0.467602	-0.587942	-0.872238
PP_1352	PP_1352	P59560	UPF0234 protein PP_1352			1.08006	1.11143	0.996911	-1.97766	-1.92916	-1.64487	-0.0973304	0.559443	-0.0483372	-2.72432	-4.5137	-2.90402	-0.442867	-0.439311	2.27269	0.0212754	-2.47506	-3.94992	0.826871	0.251589	-1.80054	-1.62321	1.34479	0.0750638	-3.13778	-2.44704	BES_t0_VK
prc	PP_1719	Q88M55				1.96759	2.0452	2.06154	-0.322624	0.0720415	-0.316708	0.640245	-1.93301	-1.65171	-2.02646	-1.59224	-2.01765	-1.36053	-2.36525	3.16055	0.0143636	-2.00654	-5.42833	5.32439	0	-3.89517	-18.0092	4.55639	0	-3.8587	-10.561	BES_t0_VK;BES_tend_VK;BES_texp_VK
rpsS	PP_0458	Q88QN1	30S ribosomal protein S19	biosynthetic process;cellular biosynthetic process;cellular macromolecule biosynthetic process;cellular macromolecule metabolic process;cellular metabolic process;cellular process;cellular protein metabolic process;macromolecule biosynthetic process;macromolecule metabolic process;metabolic process;primary metabolic process;protein metabolic process;translation		2.59624	1.97801	2.49844	2.20542	2.77476	0.720209	0.931539	-0.263337	0.0308368	-1.6943	-1.33773	-0.366148	-4.15563	-5.37287	0.519481	0.448427	-0.699579	-0.987258	2.21472	0.0204545	-2.99983	-4.50209	1.85226	0.0231776	-5.16566	-3.44954	BES_tend_VK;BES_texp_VK
PP_4248	PP_4248	Q88F51	UPF0345 protein PP_4248			3.78445	3.41484	3.04705	0.262639	0.267812	-0.568665	1.36816	-0.853477	-0.9264	-1.12255	-0.586422	-0.259802	0.764653	0.194696	2.77657	0.0101714	-3.08296	-5.11567	4.36853	0	-4.38292	-13.3818	3.47617	0	-3.38717	-6.91478	BES_t0_VK;BES_tend_VK;BES_texp_VK
hslO	PP_0252	Q88R81	33 kDa chaperonin	cellular macromolecule metabolic process;cellular metabolic process;cellular process;cellular protein metabolic process;macromolecule metabolic process;metabolic process;primary metabolic process;protein folding;protein metabolic process		-1.92441	-1.18152	-1.52949	-1.49731	-1.59414	-2.37152	-0.960892	0.261246	-0.246106	-2.03651	-2.46756	-0.684151	-1.9514	-2.39458	0.0547458	0.935425	-0.0608257	-0.12464	0.525601	0.456117	0.87135	1.05081	0.255934	0.638415	-0.32928	-0.530748
oprD	PP_1206	Q88NK1				-0.335236	-0.241154	-0.325805	0.605384	0.827773	1.18565	1.473	1.11871	0.679343	-0.190809	-1.48753	-1.50524	0.870267	1.8833	2.66721	0.0154921	1.32368	4.03164	1.0173	0.222955	0.836479	1.72135	0.0855367	0.848648	0.24093	0.216715	BES_t0_VK
PP_3186	PP_3186	Q88I16		cellular aromatic compound metabolic process;cellular metabolic process;cellular process;heterocycle metabolic process;metabolic process;nitrogen compound metabolic process;small molecule metabolic process;sulfur compound metabolic process;thiamine metabolic process;thiamine-containing compound metabolic process;vitamin metabolic process;water-soluble vitamin metabolic process		-0.796255	-0.578465	-2.03503	-1.88843	-1.26356	-2.85634	-0.572729	-2.29626	-1.5987	-1.93794	-2.16543	-0.894534	-0.788722	-0.447823	0.307268	0.61099	-0.508684	-0.645597	0.747234	0.357273	-0.807717	-1.35455	0.0366346	0.937799	0.0624536	0.0911987
rpmG	PP_5281	Q88CA0	50S ribosomal protein L33	biosynthetic process;cellular biosynthetic process;cellular macromolecule biosynthetic process;cellular macromolecule metabolic process;cellular metabolic process;cellular process;cellular protein metabolic process;macromolecule biosynthetic process;macromolecule metabolic process;metabolic process;primary metabolic process;protein metabolic process;translation		1.89925	3.28017	4.1741	3.51479	5.12927	3.95275	3.42254	-2.51541	-3.2229	2.39183	1.84366	0.455179	0.542823	-3.85326	0.562001	0.410066	0.887001	1.07853	1.055	0.127818	-4.23333	-2.13219	1.07301	0.123171	-3.37074	-2.01877
PP_0018	PP_0018	Q88RW1				0.558689	-0.707823	-0.117026	0.336774	0.734105	0.470754	1.20173	1.13379	0.390986	0.779461	-0.0330167	-0.636185	1.04576	0.780227	1.01193	0.239827	0.774561	1.61259	0.945086	0.248931	0.856798	1.63472	0.282878	0.610397	0.377917	0.582933
bioD	PP_0366	Q88QW8	ATP-dependent dethiobiotin synthetase BioD	amide biosynthetic process;biosynthetic process;biotin biosynthetic process;biotin metabolic process;carboxylic acid biosynthetic process;carboxylic acid metabolic process;cellular amide metabolic process;cellular biosynthetic process;cellular ketone metabolic process;cellular metabolic process;cellular nitrogen compound biosynthetic process;cellular nitrogen compound metabolic process;cellular p…	6.3.3.3	-1.15145	0.731283	-0.930838	-1.7395	-2.43824	-2.40233	-0.966048	-0.178707	0.229415	1.07354	-0.12681	-0.479027	0.538663	0.312717	1.11777	0.165287	-1.43619	-1.92963	0.517915	0.463528	0.825085	1.03221	0.390737	0.524172	0.511721	0.769401
PP_0126	PP_0126	Q88RK3				0.57334	1.04806	1.14613	0.999047	1.60325	2.72408	2.3258	0.48392	0.415486	3.0071	1.14417	0.329902	2.89059	2.48099	1.03493	0.2116	0.990534	1.71781	0.164083	0.792433	0.379659	0.391061	0.493421	0.424717	0.788902	0.966161
PP_1122	PP_1122	Q88NT2				-1.28395	0.404487	1.33761	-0.829594	-0.188209	1.23964	1.02422	-2.53705	NaN	2.10407	-2.08507	-2.05523	1.51412	1.01498	0.064508	0.905494	0.158799	0.164109	NaN	1	0	NaN	0.161272	0.720369	-0.555518	-0.393151
PP_2442	PP_2442	Q88K50	UPF0502 protein PP_2442			0.309445	-0.483849	-0.980614	-1.58953	-0.5899	-0.926204	0.428734	0.389083	-0.465169	-0.397808	-1.30309	-0.210482	-1.05664	-0.0758809	0.187291	0.747144	-0.284219	-0.412629	0.186423	0.788057	0.227041	0.401768	0.230444	0.666681	-0.276517	-0.478153
PP_0725	PP_0725	Q88PX3				0.224613	-0.178793	-0.653458	0.263536	0.0708895	-0.727324	-0.371504	1.32526	2.08702	-0.316232	-0.845164	-0.272364	-0.274373	-0.787009	0.0112935	0.986825	0.0114451	0.0261044	0.75325	0.317783	1.23456	1.44711	0.553683	0.456493	-0.342182	-0.895303
lysA-2	PP_5227	Q88CF4	Diaminopimelate decarboxylase	amine biosynthetic process;amine metabolic process;aspartate family amino acid biosynthetic process;aspartate family amino acid metabolic process;biosynthetic process;carboxylic acid biosynthetic process;carboxylic acid metabolic process;cellular amine metabolic process;cellular amino acid biosynthetic process;cellular amino acid metabolic process;cellular biosynthetic process;cellular ketone met…	4.1.1.20	0.0137998	-0.107788	-0.943693	-1.29906	-0.60361	-0.906482	0.0342519	0.321437	-0.823047	-1.37751	-1.31298	-0.739239	-0.599771	-0.778014	0.353974	0.602699	-0.347832	-0.672293	0.183102	0.782952	-0.280478	-0.410199	0.78876	0.318491	-0.511608	-1.23994
trpC	PP_0422	Q88QR6	Indole-3-glycerol phosphate synthase	amine biosynthetic process;amine metabolic process;aromatic amino acid family biosynthetic process;aromatic amino acid family metabolic process;aromatic compound biosynthetic process;biosynthetic process;carboxylic acid biosynthetic process;carboxylic acid metabolic process;cellular amine metabolic process;cellular amino acid biosynthetic process;cellular amino acid metabolic process;cellular aro…	4.1.1.48	0.0676347	0.0240533	-0.36771	-1.14905	-1.1169	-1.53118	-0.0575641	0.959307	0.348153	-0.84157	-0.424048	-0.715084	0.0493057	0.207648	1.11533	0.200912	-0.871666	-1.77233	0.171096	0.795239	0.247304	0.382495	0.179146	0.755906	-0.128537	-0.341054
folE2	PP_3324	Q88HM9	GTP cyclohydrolase FolE2	7,8-dihydroneopterin 3'-triphosphate biosynthetic process;aromatic compound biosynthetic process;biosynthetic process;cellular aromatic compound metabolic process;cellular biosynthetic process;cellular metabolic process;cellular nitrogen compound biosynthetic process;cellular nitrogen compound metabolic process;cellular process;cofactor biosynthetic process;cofactor metabolic process;heterocycle …	3.5.4.16	-0.526009	-0.257788	-0.710992	-0.500501	0.280124	-0.78521	0.591242	0.292285	-1.10892	0.647442	-0.10092	0.977533	0.413518	-0.179223	0.435781	0.53989	0.394676	0.792925	0.329454	0.642542	0.441866	0.677646	1.16372	0.173364	0.77599	1.78227
cafA	PP_0937	Q88PB3		cellular macromolecule metabolic process;cellular metabolic process;cellular nitrogen compound metabolic process;cellular process;macromolecule metabolic process;metabolic process;nitrogen compound metabolic process;nucleic acid metabolic process;nucleobase-containing compound metabolic process;primary metabolic process;RNA metabolic process;RNA processing		-0.858814	-0.12912	-0.406348	-0.89101	0.513806	-0.399299	0.014547	0.165967	0.00287702	0.245724	-0.130136	0.0182796	0.168475	0.158406	0.284545	0.66163	0.274272	0.553031	1.26125	0.188717	0.60295	1.85897	1.33772	0.179427	0.518517	1.74955
PP_5175	PP_5175	Q88CK5		cellular process;establishment of localization;transmembrane transport;transport		1.08758	-0.614756	-1.20278	3.09071	2.86947	0.976902	1.06662	-2.64378	3.40199	0.147204	-3.67498	-2.2642	1.09299	1.29221	1.2847	0.0934655	2.24424	2.28147	0.10461	0.849165	0.545122	0.275716	0.155891	0.726579	-0.645177	-0.385982
cmk	PP_1771	Q88M04	Cytidylate kinase	cellular metabolic process;cellular nitrogen compound metabolic process;cellular process;heterocycle metabolic process;metabolic process;nitrogen compound metabolic process;nucleobase-containing compound metabolic process;nucleobase-containing small molecule metabolic process;nucleoside phosphate metabolic process;nucleotide metabolic process;primary metabolic process;pyrimidine nucleotide metabo…	2.7.4.25	1.14383	1.10752	0.124196	-2.60625	-3.89906	NaN	-1.66692	0.59801	0.159348	-1.33111	-1.43741	-0.213473	-0.30993	-0.220437	2.07208	0.0233846	-3.51593	-4.24543	0.662235	0.383551	-0.983099	-1.27244	1.50697	0.0772385	-1.33716	-2.43092	BES_t0_VK
PP_0640	PP_0640	Q88Q58				-1.44592	-1.08951	-1.42211	-0.134192	-0.0580358	-0.345299	-0.0410979	0.076573	-0.267558	0.28242	-0.660613	-0.520384	0.554616	0.00947872	3.60675	0.0101935	1.17452	5.17669	2.62077	0.016186	1.34966	4.53798	1.72123	0.0598974	1.16495	2.63909	BES_t0_VK;BES_texp_VK
ssb	PP_0485	Q88QK5	Single-stranded DNA-binding protein	biosynthetic process;cellular biosynthetic process;cellular macromolecule biosynthetic process;cellular macromolecule metabolic process;cellular metabolic process;cellular nitrogen compound metabolic process;cellular process;cellular response to stimulus;cellular response to stress;DNA metabolic process;DNA recombination;DNA repair;DNA replication;macromolecule biosynthetic process;macromolecule …		0.722506	0.419225	0.524663	2.16718	2.17167	1.36908	1.3124	2.04048	1.69697	2.53074	1.84654	1.01779	2.99912	2.63719	2.02664	0.03264	1.19962	3.05261	2.39797	0.0182857	1.53393	4.28784	1.51174	0.0727005	1.56969	2.50494	BES_t0_VK;BES_texp_VK
PP_2036	PP_2036	Q88L99				-1.61895	-1.56384	-1.81036	-2.17807	-1.90405	-0.0640662	0.867666	-1.93851	-1.08943	0.148569	-3.09161	-2.57841	0.586308	0.157161	0.425226	0.508644	0.844754	0.871789	0.504807	0.476716	0.704592	0.991613	0.147256	0.748503	0.432744	0.357956
glgA	PP_4050	Q88FN9	Glycogen synthase	biosynthetic process;carbohydrate biosynthetic process;carbohydrate metabolic process;cellular biosynthetic process;cellular carbohydrate biosynthetic process;cellular carbohydrate metabolic process;cellular glucan metabolic process;cellular macromolecule biosynthetic process;cellular macromolecule metabolic process;cellular metabolic process;cellular polysaccharide biosynthetic process;cellular …	2.4.1.21	-0.612062	-1.53655	-1.9066	-2.61063	-3.29108	-0.973925	0.083717	-0.308563	-0.827787	0.159546	-4.34954	-1.53236	0.340127	-0.0706547	0.134287	0.807996	-0.346244	-0.32554	1.00494	0.210754	1.02614	1.77207	0.0132635	0.979825	-0.0513702	-0.0367924
rpsQ	PP_0463	Q88QM6	30S ribosomal protein S17	biosynthetic process;cellular biosynthetic process;cellular macromolecule biosynthetic process;cellular macromolecule metabolic process;cellular metabolic process;cellular process;cellular protein metabolic process;macromolecule biosynthetic process;macromolecule metabolic process;metabolic process;primary metabolic process;protein metabolic process;translation		0.367136	1.05687	1.09303	2.3324	2.05293	2.08155	1.11548	1.62928	1.46332	-0.902713	-0.157997	-0.190806	-0.860029	-0.442952	1.43648	0.0996303	1.05658	2.23317	0.0437153	0.959062	-0.109045	-0.114644	2.21262	0.0249756	-1.25196	-3.3356	BES_tend_VK
aapP	PP_1300	Q88NB2				0.987999	0.641416	-0.194196	-0.434811	-0.0391111	-0.214678	0.10219	-1.81615	-3.62169	-0.0456368	-0.651968	-0.624033	0.15362	-1.01183	0.952225	0.277536	-0.625009	-1.47407	0.991846	0.175193	-2.30623	-1.93747	1.23728	0.131	-1.01196	-1.97274
PP_2867	PP_2867	Q88IY2				-3.61847	-1.97719	-2.8326	-0.788334	-0.276513	-1.13285	-0.402432	-0.0806269	0.39795	-0.106994	-1.45406	-1.41852	-0.0208028	0.12625	2.27703	0.021863	2.15939	3.86742	2.34101	0.0137143	2.87953	4.78692	1.65771	0.044119	2.11764	2.83889	BES_t0_VK;BES_tend_VK;BES_texp_VK
macB	PP_4210	Q88F88	Macrolide export ATP-binding/permease protein MacB	response to antibiotic;response to chemical stimulus;response to stimulus	3.6.3.-	3.30564	3.76632	0.808267	2.56702	2.61876	-1.70503	2.64238	4.09389	4.30136	2.13106	2.04262	4.29333	2.48035	3.20391	0.305352	0.594182	-1.09596	-0.689273	0.313491	0.62102	0.882031	0.705623	0.148171	0.748677	0.378314	0.355522
secF	PP_0836	Q88PL4	Protein-export membrane protein SecF	cellular process;establishment of localization;establishment of localization in cell;establishment of protein localization;intracellular protein transmembrane transport;intracellular protein transport;intracellular transport;protein targeting;protein transmembrane transport;protein transport;protein transport by the Sec complex;transmembrane transport;transport		-1.82714	-2.3748	-0.580923	-3.61635	-3.32496	-1.7425	-2.28067	-1.92693	-2.87206	-3.04147	-2.40955	-0.915539	-2.69573	-3.41523	0.811635	0.277912	-1.14684	-1.46339	0.737059	0.347725	-1.0192	-1.38856	0.44021	0.461879	-0.764728	-0.884918
PP_4517	PP_4517	Q88EE8				0.752003	0.720432	-1.4655	-1.13715	-1.09881	-1.36786	1.13349	-0.189857	-0.193181	-1.23655	-1.16367	-0.149107	0.321156	-0.479146	0.27308	0.63751	-0.619893	-0.603697	0.266739	0.683498	-0.542172	-0.594205	0.202318	0.68197	-0.370002	-0.453148
cysA	PP_5168	Q88CL2	Sulfate/thiosulfate import ATP-binding protein CysA		3.6.3.25	-0.207704	-0.139485	-0.185752	0.0937025	0.283929	0.308536	0.115331	-1.20626	-0.555028	0.104983	-0.37195	-0.66325	0.553092	-0.628936	2.58464	0.0970847	0.378022	2.24918	0.421191	0.578374	-0.374456	-0.781646	0.108816	0.834888	-0.100114	-0.229086
purU-2	PP_1367	Q88N49	Formyltetrahydrofolate deformylase	biosynthetic process;cellular biosynthetic process;cellular metabolic process;cellular nitrogen compound biosynthetic process;cellular nitrogen compound metabolic process;cellular process;'de novo' IMP biosynthetic process;heterocycle biosynthetic process;heterocycle metabolic process;IMP biosynthetic process;IMP metabolic process;metabolic process;nitrogen compound metabolic process;nucleobase-c…	3.5.1.10	0.0952474	0.695591	0.404817	0.396207	0.817489	-0.0760692	1.01231	0.622584	0.918954	-0.257717	0.0339551	0.719633	0.289643	0.609731	0.165745	0.804054	0.138932	0.330386	0.0250002	0.973093	0.0293887	0.0595435	0.0211314	0.973969	0.0146888	0.0438952
PP_5100	PP_5100	Q88CT0	Non-canonical purine NTP pyrophosphatase	catabolic process;cellular catabolic process;cellular metabolic process;cellular nitrogen compound catabolic process;cellular nitrogen compound metabolic process;cellular process;heterocycle metabolic process;metabolic process;nitrogen compound metabolic process;nucleobase-containing compound catabolic process;nucleobase-containing compound metabolic process;nucleobase-containing small molecule m…	3.6.1.19	-0.306425	-1.4249	-1.69286	-2.16634	-4.04037	-1.47002	-3.18976	0.0360876	-1.33698	-1.099	-1.94164	-2.14287	-0.302282	-0.435216	1.03608	0.186435	-1.57523	-1.83761	0.222119	0.740021	0.34143	0.487907	0.0324159	0.947371	-0.0641094	-0.0826664
estB	PP_1296	Q88NB6				-0.970804	-1.06071	NaN	NaN	-4.74865	NaN	-2.42569	-1.50693	-2.58658	-5.62106	NaN	-2.74475	-2.03551	-2.9365	NaN	1	0	NaN	NaN	1	0	NaN	NaN	1	0	NaN
PP_3957	PP_3957	Q88FX0				-0.191675	-0.575331	-0.680396	-1.76903	-0.955173	-0.488554	-0.730748	-1.17123	-1.74644	-0.652961	-1.09288	-0.636338	-0.474521	-0.960406	0.674632	0.396144	-0.503409	-1.11496	0.948967	0.270866	-0.707741	-1.57631	0.697225	0.414274	-0.308569	-0.996932
cobO	PP_1672	Q88MA2		biosynthetic process;cellular biosynthetic process;cellular metabolic process;cellular nitrogen compound biosynthetic process;cellular nitrogen compound metabolic process;cellular process;cobalamin biosynthetic process;cobalamin metabolic process;cofactor biosynthetic process;cofactor metabolic process;heterocycle biosynthetic process;heterocycle metabolic process;metabolic process;nitrogen compo…		-1.67982	-1.48644	-0.622327	-0.281027	0.203374	-1.00046	-0.37051	-0.415014	-1.24334	-0.40538	-0.381978	-0.453713	-0.296338	-0.287209	1.13163	0.191553	0.900708	1.8032	0.602204	0.443456	0.574952	1.0898	1.66366	0.0781138	0.908054	2.41544
PP_1488	PP_1488	Q88MT0				-1.89095	-2.40885	-2.83479	-1.52347	-0.998424	-0.78356	-0.403956	-0.778354	-1.31995	-0.834478	-1.68654	-1.06251	-0.599826	-1.02616	2.00618	0.0298621	1.45085	3.16407	1.91257	0.036	1.4006	3.3147	1.84205	0.042994	1.28444	2.85671	BES_t0_VK;BES_tend_VK;BES_texp_VK
pyrE	PP_5291	Q88C92	Orotate phosphoribosyltransferase	biosynthetic process;cellular biosynthetic process;cellular metabolic process;cellular nitrogen compound biosynthetic process;cellular nitrogen compound metabolic process;cellular process;'de novo' UMP biosynthetic process;heterocycle biosynthetic process;heterocycle metabolic process;metabolic process;nitrogen compound metabolic process;nucleobase-containing compound biosynthetic process;nucleob…	2.4.2.10	0.859219	0.992845	0.869647	-1.9603	-0.861026	0.435653	0.371322	0.0342299	-1.21803	-0.273216	-0.233748	0.160261	-0.276416	-0.771882	1.04104	0.187311	-1.41082	-1.81979	1.67096	0.0519474	-1.39291	-2.90664	2.4562	0.0212043	-1.18768	-3.61143	BES_tend_VK
PP_2121	PP_2121	Q88L16				2.17707	1.90552	-0.0645665	1.28187	1.09011	0.0253197	2.35764	NaN	NaN	1.0488	-2.49282	-0.522164	1.06843	0.92209	0.0649413	0.906224	-0.150608	-0.16411	NaN	1	0	NaN	0.654088	0.306982	-1.59546	-1.28296
PP_0599	PP_0599	Q88Q96				-0.580051	-0.236983	-1.31523	-0.307428	0.424882	-1.32565	-0.202288	-0.617423	-1.30372	-0.269804	-0.325648	0.0488754	0.253278	-0.13705	0.292751	0.638601	0.358134	0.592301	0.0147279	0.984509	-0.0195609	-0.0362372	1.10534	0.197333	0.670619	1.66017
lipA	PP_4800	Q88DM5	Lipoyl synthase	cellular macromolecule metabolic process;cellular metabolic process;cellular process;cellular protein metabolic process;macromolecule metabolic process;macromolecule modification;metabolic process;primary metabolic process;protein lipoylation;protein metabolic process;protein modification process;protein-cofactor linkage	2.8.1.8	-1.3162	-0.959168	-1.16808	1.42865	1.70065	-0.0873454	-0.13888	1.7237	1.52345	0.477322	1.09767	0.652313	0.392985	0.337045	1.62539	0.0534834	1.87359	2.74148	2.4035	0.0133333	2.38931	4.77795	3.29129	0.00358974	1.76782	5.47796	BES_tend_VK;BES_texp_VK
ptsP	PP_5145	Q88CN5		carbohydrate transport;establishment of localization;organic substance transport;phosphoenolpyruvate-dependent sugar phosphotransferase system;transport		-1.61338	0.547987	-0.874347	2.08892	2.3525	-0.847122	-0.47457	1.06913	1.6193	-2.31994	-0.469336	0.325664	-1.58042	-0.705943	0.584846	0.379352	1.42651	1.16584	0.215932	0.729974	0.769409	0.517989	0.0186577	0.97109	0.0390701	0.0485368
PP_1098	PP_1098	Q88NV6				-0.235355	-0.0433333	-0.617559	-1.19842	0.155557	-1.20189	0.145458	1.07229	0.667096	0.136626	0.0200934	0.662475	0.138461	0.255822	0.181056	0.763337	-0.226076	-0.388132	1.3533	0.12	0.924085	2.20453	1.32346	0.171531	0.567962	1.78976
hemB-1	PP_2913	Q88IT6	Delta-aminolevulinic acid dehydratase	biosynthetic process;cellular biosynthetic process;cellular metabolic process;cellular nitrogen compound biosynthetic process;cellular nitrogen compound metabolic process;cellular process;cofactor biosynthetic process;cofactor metabolic process;heterocycle biosynthetic process;heterocycle metabolic process;metabolic process;nitrogen compound metabolic process;porphyrin-containing compound biosynt…	4.2.1.24	1.04358	1.36256	1.63241	1.95832	2.29111	2.16145	2.05463	2.92794	3.22135	2.3359	2.10034	2.34189	1.72427	2.308	2.25332	0.0409635	0.770193	2.89958	2.05185	0.0312	1.48221	3.60562	1.76658	0.0780081	0.772443	2.41294	BES_t0_VK;BES_texp_VK
PP_1104	PP_1104	Q88NV0				-1.94542	-1.75672	NaN	-3.49719	-3.03514	-3.19416	-0.368399	-0.845439	-2.63408	-1.92402	NaN	-0.735201	-0.956987	-0.919101	NaN	1	0	NaN	NaN	1	0	NaN	NaN	1	0	NaN
PP_3232	PP_3232	Q88HX1				-0.0552978	-0.122179	-0.320332	NaN	-4.78647	-3.27881	-1.51488	-4.57034	-3.02306	-1.20623	NaN	NaN	-0.0300515	0.0650722	1.47908	0.0600976	-3.02745	-2.88676	1.32781	0.0725192	-2.76727	-2.5732	NaN	1	0	NaN
gshA	PP_0243	Q88R90	Glutamate--cysteine ligase	amine biosynthetic process;amine metabolic process;biosynthetic process;carboxylic acid biosynthetic process;carboxylic acid metabolic process;cellular amine metabolic process;cellular amino acid biosynthetic process;cellular amino acid metabolic process;cellular biosynthetic process;cellular ketone metabolic process;cellular metabolic process;cellular modified amino acid biosynthetic process;cel…	6.3.2.2	0.323185	0.233717	-0.356535	-1.35057	-5.7583	-1.48897	-0.035332	-0.57937	-0.958722	-0.784078	-1.728	-0.91676	-0.123452	-0.651172	0.712873	0.297457	-2.22508	-1.40599	1.60663	0.0829124	-0.840846	-2.47482	1.05958	0.183882	-0.921635	-1.72548
prfC	PP_0872	Q88PH8	Peptide chain release factor 3	biological regulation;posttranscriptional regulation of gene expression;regulation of biological process;regulation of biosynthetic process;regulation of cellular biosynthetic process;regulation of cellular component organization;regulation of cellular macromolecule biosynthetic process;regulation of cellular metabolic process;regulation of cellular process;regulation of cellular protein metaboli…		-0.944252	-0.834969	-1.06859	-1.32904	-1.39793	-0.973438	-0.287569	-0.354259	-1.2668	-1.81812	-1.87168	-1.28212	-0.559289	-1.19675	0.054467	0.940718	-0.0477254	-0.117574	0.172662	0.799474	-0.197124	-0.370431	0.368474	0.576634	-0.27819	-0.658089
PP_1373	PP_1373	Q88N43		anion transport;establishment of localization;inorganic anion transport;ion transport;phosphate ion transport;transport		-0.407797	-0.105126	-0.972006	-0.216835	-0.091321	-0.430099	-0.534762	0.0273386	-0.354333	-0.104181	0.00203752	0.480722	-0.328552	-0.278737	0.300545	0.684028	0.176722	0.514442	0.561575	0.495123	0.351251	0.930255	0.722616	0.354717	0.463844	1.14387
PP_5309	PP_5309	Q88C74		biosynthetic process;cellular biosynthetic process;cellular macromolecule biosynthetic process;cellular macromolecule metabolic process;cellular metabolic process;cellular nitrogen compound metabolic process;cellular process;macromolecule biosynthetic process;macromolecule metabolic process;metabolic process;nitrogen compound metabolic process;nucleic acid metabolic process;nucleobase-containing …		-0.243475	-0.679322	-0.355725	0.493522	0.345532	-0.421883	-0.651808	-0.0614313	0.581845	-0.382301	-0.254996	-0.269494	-0.0238469	0.147124	0.465077	0.530304	0.367515	0.815355	0.688547	0.422277	0.472211	1.14579	1.00532	0.315212	0.325871	1.24878
PP_1816	PP_1816	Q88LW1				0.626839	0.51593	0.0140506	-3.58552	-2.92756	-0.452672	0.471859	-1.86286	-1.68606	-0.180809	-2.9148	-3.06763	0.809277	0.872167	0.84254	0.24662	-2.00908	-1.59508	1.34575	0.0862081	-1.62885	-2.44579	0.49696	0.398142	-1.46085	-1.02955
PP_4910	PP_4910	Q88DB7				-0.135796	-0.525667	-1.58728	-0.710044	0.184384	-0.4627	-0.249094	0.326018	-0.275497	-0.0516564	-0.570001	-0.430226	0.0432975	-0.138337	0.456624	0.523259	0.440217	0.835919	0.733835	0.367311	0.749202	1.3193	0.543872	0.428605	0.475763	0.954797
glpK	PP_1075	Q88NX8	Glycerol kinase	alcohol catabolic process;alcohol metabolic process;alditol catabolic process;alditol metabolic process;carbohydrate catabolic process;carbohydrate metabolic process;catabolic process;cellular carbohydrate catabolic process;cellular carbohydrate metabolic process;cellular metabolic process;cellular process;glycerol catabolic process;glycerol metabolic process;glycerol-3-phosphate metabolic proces…	2.7.1.30	0.00641069	-0.148081	0.247548	0.262334	0.537406	0.155342	1.16058	0.0204188	1.43958	0.305859	-1.1327	-0.00502056	0.721461	0.533206	0.8471	0.331062	0.493624	1.28694	0.545519	0.472286	0.553325	1.00896	0.00399214	0.993249	-0.00605581	-0.0100519
pcnB	PP_4697	Q88DX1	Poly(A) polymerase I	biosynthetic process;cellular biosynthetic process;cellular macromolecule biosynthetic process;cellular macromolecule metabolic process;cellular metabolic process;cellular nitrogen compound metabolic process;cellular process;macromolecule biosynthetic process;macromolecule metabolic process;metabolic process;mRNA 3'-end processing;mRNA metabolic process;mRNA polyadenylation;mRNA processing;nitrog…	2.7.7.19	-2.42937	-1.77878	-1.59162	-1.18099	-1.16017	-1.89535	-1.14299	-1.02884	-0.76349	-1.95331	-2.20902	-1.86048	-1.04371	-2.19884	0.956262	0.279574	0.58838	1.45685	0.708905	0.386015	0.68471	1.26561	0.0987184	0.84799	0.105244	0.215983
fleQ	PP_4373	Q88ET0		biological regulation;biosynthetic process;cellular biosynthetic process;cellular macromolecule biosynthetic process;cellular macromolecule metabolic process;cellular metabolic process;cellular nitrogen compound metabolic process;cellular process;cellular response to stimulus;macromolecule biosynthetic process;macromolecule metabolic process;metabolic process;nitrogen compound metabolic process;n…		-1.45718	-1.41861	-0.485365	-0.952689	0.0462046	-0.17861	-0.0719226	0.452065	0.098603	-1.06235	-1.4335	0.134206	0.553105	0.289052	1.1046	0.2065	0.831129	1.74268	0.786997	0.317846	0.949822	1.44585	0.82212	0.250659	1.0061	1.45147
rlmL	PP_2096	Q88L39	23S rRNA m2G2445 methyltransferase;23S rRNA m7G2069 methyltransferase;Ribosomal RNA large subunit methyltransferase K/L		2.1.1.173;2.1.1.264	-0.24016	-0.45422	-1.29107	-0.857155	-0.372933	-0.5326	0.293485	-0.980476	-2.33561	0.270361	-1.28919	-0.208855	0.24973	0.0432178	0.312583	0.640073	0.294518	0.597947	0.162442	0.795504	-0.353422	-0.385015	0.308531	0.595492	0.360543	0.615373
dxs	PP_0527	Q88QG7	1-deoxy-D-xylulose-5-phosphate synthase	aromatic compound biosynthetic process;biosynthetic process;cellular aromatic compound metabolic process;cellular biosynthetic process;cellular lipid metabolic process;cellular metabolic process;cellular nitrogen compound biosynthetic process;cellular nitrogen compound metabolic process;cellular process;heterocycle biosynthetic process;heterocycle metabolic process;isoprenoid biosynthetic process…	2.2.1.7	-0.444456	0.0280244	-0.106898	0.0182659	0.560042	-0.154827	0.197284	0.137484	-0.412927	0.604578	0.684524	0.575641	0.677068	0.437125	0.727943	0.425908	0.329635	1.04396	0.364043	0.646356	0.284155	0.667182	2.61696	0.0290709	0.768033	3.25458	BES_tend_VK
omlA	PP_4731	Q88DT8	Outer membrane protein assembly factor BamE	cellular component assembly;cellular component assembly at cellular level;cellular component organization;cellular component organization at cellular level;cellular component organization or biogenesis;cellular component organization or biogenesis at cellular level;cellular localization;cellular macromolecule localization;cellular membrane organization;cellular process;cellular protein localizati…		1.06535	-1.81106	0.741151	-1.98994	0.583863	-0.120495	-6.13e-05	-0.102565	-0.26304	0.420613	0.0738454	0.390394	0.0846698	0.0863315	0.14184	0.795163	-0.380139	-0.343307	0.00698899	0.988319	0.0198551	0.019226	0.0743948	0.865944	0.160329	0.185033
trxB	PP_0786	Q88PR2	Thioredoxin reductase	cellular metabolic process;cellular process;cellular response to chemical stimulus;cellular response to oxidative stress;cellular response to oxygen radical;cellular response to reactive oxygen species;cellular response to stimulus;cellular response to stress;cellular response to superoxide;metabolic process;reactive oxygen species metabolic process;removal of superoxide radicals;response to chem…	1.8.1.9	2.38387	2.07456	0.254024	0.907129	0.767474	0.756117	2.14421	0.012076	-0.212909	0.758976	0.135717	1.48279	1.43321	1.79791	0.252471	0.664623	-0.427086	-0.545505	0.888363	0.237291	-1.38477	-1.67555	0.198393	0.685055	-0.358412	-0.444663
PP_4315	PP_4315	Q88EY5		biosynthetic process;metabolic process		0.220921	1.08775	1.25011	-1.00593	-3.05469	1.10611	1.20655	0.170865	1.25616	-0.010223	-1.16819	0.179664	1.37413	1.71339	0.467642	0.452357	-1.28992	-0.973232	0.304879	0.66411	-0.380662	-0.62574	0.151959	0.748435	-0.328179	-0.357593
msrA	PP_0336	Q88QZ8	Peptide methionine sulfoxide reductase MsrA	cellular macromolecule metabolic process;cellular metabolic process;cellular process;cellular protein metabolic process;macromolecule metabolic process;macromolecule modification;metabolic process;primary metabolic process;protein metabolic process;protein modification process;protein repair;response to chemical stimulus;response to oxidative stress;response to stimulus;response to stress	1.8.4.11	1.71251	1.29061	0.837348	-1.15696	-0.69649	-0.27202	0.037954	1.19761	0.877007	0.0914692	-0.214849	0.896646	1.91572	2.11765	2.32298	0.0219474	-1.80203	-3.80949	0.603125	0.44745	-0.558129	-1.08477	0.0528654	0.905985	-0.101366	-0.131917	BES_t0_VK
phoP	PP_1186	Q88NM1		biological regulation;biosynthetic process;cellular biosynthetic process;cellular macromolecule biosynthetic process;cellular macromolecule metabolic process;cellular metabolic process;cellular nitrogen compound metabolic process;cellular process;cellular response to stimulus;macromolecule biosynthetic process;macromolecule metabolic process;metabolic process;nitrogen compound metabolic process;n…		-0.572826	-0.771519	-0.179831	NaN	NaN	-2.14124	-3.23249	-0.0821356	-0.219533	-1.05938	-2.03354	-0.807375	-0.985307	-0.585858	NaN	1	0	NaN	0.0532849	0.959272	0.0543756	0.120448	0.692264	0.344374	-0.594962	-1.1748
purM	PP_1665	Q88MA9	Phosphoribosylformylglycinamidine cyclo-ligase	biosynthetic process;cellular biosynthetic process;cellular metabolic process;cellular nitrogen compound biosynthetic process;cellular nitrogen compound metabolic process;cellular process;'de novo' IMP biosynthetic process;heterocycle biosynthetic process;heterocycle metabolic process;IMP biosynthetic process;IMP metabolic process;metabolic process;nitrogen compound metabolic process;nucleobase-c…	6.3.3.1	0.524582	0.302976	-0.204436	-0.76626	-1.00715	-0.974903	0.179027	0.380091	0.139479	-0.343475	-1.35251	0.217269	0.311396	0.167499	1.13435	0.198338	-0.850028	-1.78505	0.187984	0.799668	-0.149009	-0.369735	0.306749	0.595552	-0.371795	-0.616039
PP_3326	PP_3326	Q88HM7				1.54447	1.48073	0.284961	-1.78745	-2.00784	-1.57584	-1.2051	0.339909	0.237658	NaN	NaN	NaN	-3.88607	-2.23132	3.01048	0.0158	-2.74745	-5.51818	NaN	1	0	NaN	NaN	1	0	NaN	BES_t0_VK
PP_5360	PP_5360	Q88C23				-1.30242	-2.05105	-3.244	-0.33877	0.275008	-1.20616	-0.763401	-0.743101	-1.57499	-0.529447	-0.190006	0.283937	-0.82405	-1.18385	1.42338	0.077767	1.69083	2.40664	0.898107	0.237776	1.24998	1.66862	1.4287	0.0770612	1.72066	2.42027
PP_0127	PP_0127	Q88RK2	Thiol:disulfide interchange protein	biological regulation;cell redox homeostasis;cellular homeostasis;cellular process;homeostatic process;regulation of biological process;regulation of biological quality;regulation of cellular process		2.12685	1.81555	1.12591	-2.43154	-2.50358	-2.67839	-0.960781	-1.28262	-2.47416	-3.49913	-4.26268	-2.28425	-1.46309	-2.09035	3.09702	0.0171429	-3.83301	-6.06865	2.36345	0.0096	-4.10807	-5.1004	2.58811	0.00476923	-4.21453	-4.91468	BES_t0_VK;BES_tend_VK;BES_texp_VK
PP_2487	PP_2487	Q88K06				-0.00322333	-0.420487	-0.445585	0.410398	0.354897	-0.161057	0.038511	-1.5233	-1.03177	0.160387	-0.432574	0.0246292	0.179288	1.01142	1.13193	0.269629	0.450452	1.50277	0.416154	0.549243	-0.508462	-0.820038	0.596256	0.404821	0.485457	1.01942
cysG	PP_3999	Q88FT3	Precorrin-2 dehydrogenase;Siroheme synthase;Sirohydrochlorin ferrochelatase;Uroporphyrinogen-III C-methyltransferase	biosynthetic process;cellular biosynthetic process;cellular metabolic process;cellular nitrogen compound biosynthetic process;cellular nitrogen compound metabolic process;cellular process;cobalamin biosynthetic process;cobalamin metabolic process;cofactor biosynthetic process;cofactor metabolic process;heme biosynthetic process;heme metabolic process;heterocycle biosynthetic process;heterocycle m…	1.3.1.76;2.1.1.107;4.99.1.4	0.705288	0.891517	0.833638	0.36617	1.12842	0.420116	0.782184	0.518355	1.62962	0.157265	0.759796	0.894643	1.12648	1.1004	0.255928	0.734627	-0.135926	-0.431748	0.0315101	0.969496	-0.0417351	-0.0763757	0.666248	0.537454	0.160181	0.751891
glmM	PP_4716	Q88DV3	Phosphoglucosamine mutase	carbohydrate metabolic process;metabolic process;primary metabolic process	5.4.2.10	-0.341963	0.0535066	0.990785	0.739867	1.58291	1.1348	0.590984	0.75376	0.739312	0.12677	1.05361	0.791383	0.439149	0.842658	0.903643	0.273729	0.778029	1.48932	0.275304	0.706812	0.305838	0.560197	0.716169	0.343642	0.54759	1.18161
opgH	PP_5025	Q88D04	Glucans biosynthesis glucosyltransferase H	biosynthetic process;carbohydrate biosynthetic process;carbohydrate metabolic process;cellular biosynthetic process;cellular carbohydrate biosynthetic process;cellular carbohydrate metabolic process;cellular glucan metabolic process;cellular macromolecule biosynthetic process;cellular macromolecule metabolic process;cellular metabolic process;cellular polysaccharide biosynthetic process;cellular …	2.4.1.-	-0.313919	-0.452191	-1.00879	0.407989	0.59224	-0.495269	-0.288508	-0.386424	0.117816	0.2365	-0.549603	-0.270682	0.30952	-0.145837	0.879557	0.297755	0.645746	1.4069	0.951992	0.29928	0.58093	1.50659	0.738184	0.359143	0.427482	1.13547
PP_0614	PP_0614	Q88Q81				-0.534485	-0.546036	-1.00768	-2.1692	-2.35977	-2.21036	-1.26613	-1.68217	-1.44163	-2.54481	-2.50476	-2.05779	-1.5693	-1.47507	2.01132	0.0311148	-1.3053	-3.09596	1.49553	0.076872	-1.19347	-2.54254	1.93539	0.0384403	-1.20566	-2.9372	BES_t0_VK;BES_tend_VK
PP_1135	PP_1135	Q88NS0				-0.186464	-1.00777	-1.17689	-0.651196	-0.0131617	-0.825201	-0.512022	-0.893974	-2.57779	-2.22571	-1.26839	-0.00929683	-0.400136	-0.80466	0.378512	0.60116	0.289979	0.676123	0.8637	0.263973	-1.10878	-1.59064	0.157611	0.75946	0.169754	0.333193
elbB	PP_5220	Q88CG1				1.283	1.91138	1.96594	1.52499	1.82978	1.2941	1.52047	2.1313	2.3566	0.413712	1.2757	1.19196	2.41216	2.29869	0.332673	0.663438	-0.177774	-0.54736	0.0452338	0.959648	-0.0862355	-0.114753	0.0614688	0.899206	0.0745173	0.14165
ubiE	PP_5011	Q88D17	Ubiquinone/menaquinone biosynthesis C-methyltransferase UbiE	aerobic respiration;biosynthetic process;cellular biosynthetic process;cellular ketone metabolic process;cellular metabolic process;cellular process;cellular respiration;coenzyme biosynthetic process;coenzyme metabolic process;cofactor biosynthetic process;cofactor metabolic process;energy derivation by oxidation of organic compounds;fat-soluble vitamin biosynthetic process;fat-soluble vitamin me…	2.1.1.163;2.1.1.201	-2.58627	-0.722493	-0.809531	-0.179814	0.540877	0.242536	1.73255	0.405909	-0.0658924	0.729245	-0.240682	0.721328	1.1477	0.843068	1.41222	0.0763781	1.9568	2.43746	1.24952	0.105227	1.72919	2.30657	1.62574	0.0515657	1.99062	2.7658
glnE	PP_0340	Q88QZ4	Glutamate-ammonia-ligase adenylyltransferase		2.7.7.42	-0.831726	-0.764557	0.161525	-0.121932	0.138835	0.106636	0.401226	-0.545219	-1.23914	0.112963	0.0428443	-1.57072	0.274152	-0.229415	1.0221	0.259735	0.609444	1.53679	0.0538142	0.95278	-0.07888	-0.130366	0.0681867	0.884738	0.107469	0.163476
PP_1146	PP_1146	Q88NQ9				-1.34089	-1.3152	-0.869773	-1.09745	-1.22656	-1.28151	-1.22226	-2.78152	-1.85682	-0.787983	-1.37864	-0.968708	-1.05532	-0.875842	0.0834614	0.927626	-0.0316552	-0.134139	0.458794	0.503034	-0.633483	-0.910251	0.231643	0.736158	0.105663	0.374755
PP_4243	PP_4243	Q88F56				-3.60876	NaN	-4.30279	-2.05693	-2.14347	-4.26502	-2.80193	-4.09208	-3.78002	-4.54247	-3.89613	-2.97043	-2.4217	-2.64339	NaN	1	0	NaN	NaN	1	0	NaN	NaN	1	0	NaN
nadB	PP_1426	Q88MZ2		biosynthetic process;cellular biosynthetic process;cellular metabolic process;cellular nitrogen compound biosynthetic process;cellular nitrogen compound metabolic process;cellular process;coenzyme biosynthetic process;coenzyme metabolic process;cofactor biosynthetic process;cofactor metabolic process;heterocycle biosynthetic process;heterocycle metabolic process;metabolic process;NAD biosynthetic…		-0.730188	-1.12338	-2.21009	-1.90037	-1.30118	-1.96385	-0.67124	0.389435	-0.899101	-1.91522	-2.0866	-1.14674	-1.09763	-1.00704	0.0721407	0.903488	-0.104605	-0.170182	0.273777	0.677255	0.546259	0.606722	0.0141195	0.980266	0.0200493	0.0348272
coq7	PP_0427	Q88QR1	2-nonaprenyl-3-methyl-6-methoxy-1,4-benzoquinol hydroxylase	biosynthetic process;cellular biosynthetic process;cellular ketone metabolic process;cellular metabolic process;cellular process;coenzyme biosynthetic process;coenzyme metabolic process;cofactor biosynthetic process;cofactor metabolic process;macromolecule metabolic process;metabolic process;oxidoreduction coenzyme metabolic process;primary metabolic process;protein metabolic process;quinone cofa…	1.14.13.-	-1.90383	-1.43137	-2.95063	-1.21772	-1.1916	-2.90513	-1.16336	-1.23902	-3.10953	-1.01503	-2.64392	-1.42781	-0.685071	-0.996018	0.314364	0.612156	0.475822	0.650782	0.142172	0.816396	0.307417	0.34101	0.460596	0.455644	0.657071	0.897411
PP_2081	PP_2081	Q88L54	Putative phosphoenolpyruvate synthase regulatory protein	cellular macromolecule metabolic process;cellular metabolic process;cellular process;cellular protein metabolic process;dephosphorylation;macromolecule metabolic process;macromolecule modification;metabolic process;phosphate-containing compound metabolic process;phosphorus metabolic process;primary metabolic process;protein dephosphorylation;protein metabolic process;protein modification process	2.7.11.33;2.7.4.28	-1.95267	-1.57368	-3.02341	-2.83282	-3.06208	-2.98144	-1.56977	-1.27964	-1.65641	-1.53457	-1.83003	-1.01644	-0.970754	-0.977372	0.325743	0.608332	-0.428277	-0.657623	0.705927	0.38596	0.693047	1.26455	1.12102	0.161446	0.984602	1.82158
dppA	PP_0882	Q88PG8		cellular process;establishment of localization;transmembrane transport;transport		0.333176	0.598137	-0.387295	-4.48149	-4.00802	-0.792405	0.236681	-3.41366	-1.91108	-1.73176	-3.47929	-3.64278	-0.492288	-0.229018	0.846481	0.238581	-2.44265	-1.62402	1.84908	0.0302449	-2.53351	-3.57262	0.940219	0.179033	-2.14218	-1.75151	BES_texp_VK
pyrH	PP_1593	Q88MH8	Uridylate kinase	biosynthetic process;cellular biosynthetic process;cellular metabolic process;cellular nitrogen compound biosynthetic process;cellular nitrogen compound metabolic process;cellular process;CTP biosynthetic process;CTP metabolic process;'de novo' CTP biosynthetic process;heterocycle biosynthetic process;heterocycle metabolic process;metabolic process;nitrogen compound metabolic process;nucleobase-c…	2.7.4.22	-1.74441	-0.983256	-2.4073	-0.503984	-0.10271	-2.12064	-0.0172389	-1.07078	-1.01891	-2.39072	-2.19295	-1.14291	-0.646644	-1.48105	0.724369	0.325075	1.02551	1.32487	0.131823	0.831236	0.218186	0.307786	0.273845	0.622807	0.345768	0.56155
xseB	PP_0529	Q88QG5	Exodeoxyribonuclease 7 small subunit	catabolic process;cellular catabolic process;cellular macromolecule catabolic process;cellular macromolecule metabolic process;cellular metabolic process;cellular nitrogen compound metabolic process;cellular process;DNA catabolic process;DNA metabolic process;macromolecule catabolic process;macromolecule metabolic process;metabolic process;nitrogen compound metabolic process;nucleic acid metaboli…	3.1.11.6	-0.457256	-0.649258	-1.22868	-0.768903	-0.540719	-3.70196	-0.435507	-1.40543	-1.3675	-0.863807	-2.32192	0.3931	-1.36665	-2.12454	0.248156	0.659754	-0.583374	-0.557328	0.679295	0.439003	-0.433849	-1.11178	0.318447	0.569479	-0.576603	-0.673189
PP_4787	PP_4787	Q88DN7				-0.579834	-0.0604766	-0.430859	-0.0967339	0.314107	-0.433176	-0.154953	-0.352542	0.00501325	0.365822	-0.0470204	0.210502	0.137168	-0.11489	0.537402	0.529663	0.264368	0.81709	0.632973	0.471211	0.363154	1.01287	1.29542	0.221943	0.403497	1.56625
PP_0283	PP_0283	Q88R51				-1.73347	-1.84551	-1.49459	-1.00284	-1.28233	-1.12613	-1.10459	-1.49506	-1.63158	-1.78593	-1.55133	-0.643992	-1.21863	-1.2499	2.42258	0.060225	0.562222	2.6734	0.150088	0.881098	0.0536714	0.230055	1.09394	0.227097	0.52523	1.54334
PP_2806	PP_2806	Q88J43		biological regulation;biosynthetic process;cellular biosynthetic process;cellular macromolecule biosynthetic process;cellular macromolecule metabolic process;cellular metabolic process;cellular nitrogen compound metabolic process;cellular process;macromolecule biosynthetic process;macromolecule metabolic process;metabolic process;nitrogen compound metabolic process;nucleic acid metabolic process;…		-1.24174	-1.55247	-1.87595	-1.18807	-0.433434	-2.5141	-1.25443	-2.11818	-2.15073	-1.24697	-2.4069	-1.19576	-0.588836	-1.15322	0.148337	0.804252	0.209213	0.330702	0.334069	0.662714	-0.281905	-0.62921	0.177856	0.730555	0.220544	0.381495
PP_2432	PP_2432	Q88K59				-2.53157	-2.52438	-3.49586	-1.62505	-2.92873	-2.12771	-0.666878	-1.41569	-1.81868	-0.786909	-2.61346	-0.298962	-0.506608	-1.62073	0.784914	0.297694	1.01351	1.40396	1.57487	0.0583855	1.51018	2.79297	1.15967	0.123257	1.59066	2.01417
PP_0759	PP_0759	Q88PT9				0.399031	0.0795438	-1.03087	-0.749587	-1.06824	-0.0261024	0.138593	-1.23172	-3.86085	0.0888466	-1.70931	-0.706528	-0.43786	-1.77131	0.189102	0.752289	-0.242236	-0.405339	0.526921	0.43835	-1.48381	-1.10808	0.874464	0.237027	-0.972154	-1.51145
PP_1838	PP_1838	Q88LT9				2.87723	2.7576	3.66785	4.99957	5.1381	3.88833	3.41883	4.33801	5.24996	3.44336	4.56739	4.41387	2.88302	3.29091	1.14711	0.165111	1.26032	1.9329	0.979656	0.207883	1.24288	1.78936	0.579627	0.38276	0.687904	1.06499
hsdR	PP_4740	Q88DS9		cellular macromolecule metabolic process;cellular metabolic process;cellular nitrogen compound metabolic process;cellular process;DNA metabolic process;DNA modification;macromolecule metabolic process;macromolecule modification;metabolic process;nitrogen compound metabolic process;nucleic acid metabolic process;nucleobase-containing compound metabolic process;primary metabolic process		-1.19332	-1.14413	-2.14598	-0.607684	-0.485925	-1.54665	-0.480746	-0.707046	-0.748336	-0.719751	-1.32255	-1.08891	0.132266	-1.1938	0.851008	0.298319	0.714227	1.40416	1.1089	0.205301	0.769434	1.80495	0.599572	0.381061	0.626231	1.07407
ptxS	PP_3380	Q88HH7		biosynthetic process;cellular biosynthetic process;cellular macromolecule biosynthetic process;cellular macromolecule metabolic process;cellular metabolic process;cellular nitrogen compound metabolic process;cellular process;macromolecule biosynthetic process;macromolecule metabolic process;metabolic process;nitrogen compound metabolic process;nucleic acid metabolic process;nucleobase-containing …		-0.867929	-1.07115	-2.2531	1.04897	1.13565	0.131714	0.377506	0.100144	-0.290124	0.747578	-0.461449	0.0721622	0.85236	0.482478	2.17451	0.0239024	2.07085	3.66413	1.39961	0.0774717	1.58326	2.52382	1.67867	0.0518182	1.63378	2.76082	BES_t0_VK
PP_2292	PP_2292	Q88KJ8				-0.475149	-1.01833	-1.33608	-1.83154	-3.04905	-1.02999	0.149269	-0.973922	-0.867048	-1.00847	-1.63478	-2.45499	-0.400607	-0.640544	0.242247	0.669281	-0.497139	-0.538215	0.00855019	0.987275	-0.00662747	-0.0186725	0.225578	0.664493	-0.339541	-0.486275
PP_5232	PP_5232	Q88CE9				2.86006	1.8935	2.0669	-1.11974	-0.609229	-0.655548	0.687523	-2.70344	NaN	-1.14392	-1.529	-1.21806	0.505362	0.0189258	2.44726	0.0129811	-2.69773	-4.33484	NaN	1	0	NaN	2.1978	0.0146024	-2.82918	-3.88982	BES_t0_VK;BES_tend_VK
PP_1992	PP_1992	Q88LE2		amine biosynthetic process;amine metabolic process;aspartate family amino acid biosynthetic process;aspartate family amino acid metabolic process;biosynthetic process;branched chain family amino acid biosynthetic process;branched chain family amino acid metabolic process;carboxylic acid biosynthetic process;carboxylic acid metabolic process;cellular amine metabolic process;cellular amino acid bio…		-0.21604	-0.395375	-1.46382	-2.56183	-2.61579	-3.08976	-0.5994	-1.69903	-1.41135	-2.38121	-2.09208	-0.678441	-0.499078	-1.31801	1.04102	0.185849	-1.52495	-1.8375	1.10603	0.174104	-1.13879	-1.94943	0.361139	0.553318	-0.455157	-0.7145
ubiF	PP_5197	Q88CI4		biosynthetic process;cellular biosynthetic process;cellular ketone metabolic process;cellular metabolic process;cellular process;coenzyme biosynthetic process;coenzyme metabolic process;cofactor biosynthetic process;cofactor metabolic process;metabolic process;oxidoreduction coenzyme metabolic process;quinone cofactor biosynthetic process;quinone cofactor metabolic process;small molecule metaboli…		-1.60563	-1.8006	-1.14841	-1.28197	-0.975085	-0.86597	-1.05203	-0.948259	-0.734988	-0.328243	-0.79694	-1.16151	-0.694434	-0.659213	1.2456	0.238708	0.474449	1.62263	1.48041	0.103021	0.847717	2.32004	1.65202	0.0974982	0.690189	2.21719
PP_0919	PP_0919	Q88PD1				-0.898027	0.262798	0.213086	-0.470224	-0.0747843	0.609399	0.816593	-3.72626	-1.66612	1.30462	0.224416	-0.86792	2.02175	0.279096	0.317483	0.62158	0.36096	0.627965	0.334047	0.589438	-1.22187	-0.759603	0.296067	0.584823	0.55505	0.634581
lsfA	PP_0235	Q88R98				1.55801	1.48124	1.0703	-1.68533	-3.20094	0.0158688	0.958938	0.650302	0.355464	0.345183	-0.499901	-0.643275	2.08382	1.82307	1.06881	0.158343	-2.34772	-1.961	2.14603	0.0399328	-0.919536	-3.26692	0.325388	0.557884	-0.678924	-0.696566	BES_texp_VK
PP_0122	PP_0122	Q88RK7				1.29908	1.42115	1.39967	0.364061	0.794988	0.273431	-0.0866836	-0.451694	-0.309133	0.509472	0.124961	-0.318104	-0.061929	0.308286	2.30536	0.0299259	-1.03685	-3.27387	2.07181	0.028967	-1.45709	-3.62618	3.41244	0.00311111	-1.36	-5.20145	BES_t0_VK;BES_tend_VK;BES_texp_VK
PP_3134	PP_3134	Q88I67				-0.866045	-1.03844	-2.54957	-1.76532	-2.09761	-1.94724	-0.877707	-2.44208	-6.32068	-1.48074	NaN	-2.18504	-0.816245	-1.11389	0.125977	0.831518	-0.187285	-0.287219	0.541864	0.418859	-1.92982	-1.15348	0.0576758	0.899254	0.112956	0.14532
PP_2474	PP_2474	Q88K19				-0.0775279	0.22208	-0.126037	-0.667062	1.93591	1.08071	1.03548	-0.732976	-1.49222	1.68862	1.18888	0.861847	1.12928	0.713031	0.595633	0.394811	0.840087	1.11772	0.0668537	0.914504	-0.185028	-0.173691	2.73642	0.0204396	0.967086	3.7059	BES_tend_VK
PP_4104	PP_4104	Q88FJ1				-2.32097	-1.03878	-1.93628	-3.02095	-0.960483	-1.78631	-1.42736	-0.759803	-1.76623	-0.660221	-0.376613	0.173448	-0.350024	-0.343514	0.0184131	0.976953	-0.0334301	-0.0470154	0.607869	0.425607	0.70326	1.13661	2.13206	0.0255221	1.54117	3.39082	BES_tend_VK
rmd	PP_1800	Q88LX7				0.0121289	-0.81575	-0.936716	-0.725569	-0.397637	-0.535847	-0.193899	-0.296768	-0.487903	-0.041742	-0.159841	-0.228362	0.22679	0.0497944	0.157205	0.820393	0.116874	0.305501	0.396196	0.615165	0.304642	0.716847	0.984503	0.249755	0.552208	1.46127
PP_4898	PP_4898	Q88DC9		adenosine metabolic process;cellular macromolecule metabolic process;cellular metabolic process;cellular nitrogen compound metabolic process;cellular process;heterocycle metabolic process;macromolecule metabolic process;macromolecule modification;metabolic process;ncRNA metabolic process;ncRNA processing;nitrogen compound metabolic process;nucleic acid metabolic process;nucleobase-containing comp…		-0.945051	-2.02149	NaN	-3.24383	-4.91084	-4.49755	-1.32309	-1.7281	-2.85378	-0.447656	-1.40871	-0.442072	-1.30728	-1.22775	NaN	1	0	NaN	NaN	1	0	NaN	NaN	1	0	NaN
fdxA	PP_1625	P0A122	Ferredoxin 1	metabolic process;oxidation-reduction process		0.752064	1.04408	1.3297	-3.04025	-2.70444	NaN	-2.43424	0.475896	-0.104243	-3.04115	-1.8566	-1.35203	-1.38734	-0.991046	4.0035	0.02	-3.76826	-11.0206	0.811686	0.256452	-1.93178	-1.60806	3.69766	0	-2.4387	-6.9251	BES_t0_VK;BES_tend_VK
PP_3742	PP_3742	Q88GI1				-0.948196	-1.06571	-4.14177	-4.3073	-4.6508	NaN	-1.2874	-0.536788	-1.12819	-2.14649	NaN	-0.69933	-0.648956	-1.35976	0.383646	0.523351	-1.36328	-0.854772	0.273376	0.664225	0.781404	0.626972	0.464211	0.427663	1.14921	0.982003
PP_1314	PP_1314	Q88N98				-0.225134	-0.301285	-0.802665	-1.05464	-0.995238	-0.089556	0.343548	0.44933	-1.46844	-1.13216	-0.712365	-0.263712	-1.00985	0.124643	0.004532	0.993915	-0.00594356	-0.0111165	0.167151	0.794738	-0.274063	-0.38151	0.0227238	0.970314	-0.0222935	-0.0516394
pfrA	PP_0191	Q88RE1		biological regulation;biosynthetic process;cellular biosynthetic process;cellular macromolecule biosynthetic process;cellular macromolecule metabolic process;cellular metabolic process;cellular nitrogen compound metabolic process;cellular process;macromolecule biosynthetic process;macromolecule metabolic process;metabolic process;nitrogen compound metabolic process;nucleic acid metabolic process;…		-0.200134	0.173357	-0.88469	-1.24528	-0.73982	-0.875441	0.492492	0.741709	0.768153	-0.825533	-1.26297	-5.63535	0.998286	0.797157	0.221497	0.712171	-0.288191	-0.467949	0.363261	0.595901	0.531932	0.747928	0.207515	0.658739	-0.971898	-0.500726
PP_0181	PP_0181	Q88RE9				1.60284	1.66511	1.23438	-0.34258	-0.376899	-1.39725	-0.128018	-1.68377	0.949076	-3.34273	-0.247199	-1.17623	-0.838361	-1.39988	2.67394	0.01296	-2.06196	-4.53743	1.0696	0.134138	-2.85992	-2.10795	3.20637	0.003375	-2.4162	-5.78852	BES_t0_VK;BES_tend_VK
PP_3107	PP_3107	Q88I92				-0.745722	-0.545006	-0.745241	-1.30541	-1.19965	-1.27893	-0.771944	0.685088	0.827639	-0.705869	-0.886134	-0.220646	0.0679061	0.154176	1.4832	0.198048	-0.460327	-1.78807	0.894992	0.260138	0.947609	1.59614	0.773005	0.341038	0.457482	1.19003
tolQ	PP_1219	Q88NI8				1.02564	0.549753	1.03754	1.83822	1.9012	0.538877	0.815679	1.05597	1.15417	1.70042	1.18668	1.14326	1.20984	0.950216	0.401649	0.560778	0.402519	0.753295	0.775945	0.400035	0.432543	1.21197	0.802048	0.413757	0.251521	1.00013
ccoO-1	PP_4251	Q88F48		aerobic respiration;cellular metabolic process;cellular process;cellular respiration;energy derivation by oxidation of organic compounds;generation of precursor metabolites and energy;metabolic process;oxidation-reduction process		0.294661	0.531828	0.483571	0.35934	0.140309	1.34182	1.12766	0.192649	0.135199	1.73977	-0.294688	-0.302861	1.94798	2.13043	0.374477	0.599634	0.305597	0.679506	0.181176	0.786769	0.25252	0.400505	0.213217	0.666429	0.43353	0.48059
ligA	PP_4274	Q88F25	DNA ligase	biosynthetic process;cellular biosynthetic process;cellular macromolecule biosynthetic process;cellular macromolecule metabolic process;cellular metabolic process;cellular nitrogen compound metabolic process;cellular process;cellular response to stimulus;cellular response to stress;DNA metabolic process;DNA repair;DNA replication;macromolecule biosynthetic process;macromolecule metabolic process;…	6.5.1.2	-0.47114	2.43847	2.20689	-0.613265	1.8737	1.64021	2.18065	2.06431	1.50718	2.16201	1.6746	1.68475	2.80017	2.64302	0.0383142	0.953651	-0.121081	-0.102098	0.210821	0.739492	0.519762	0.492345	0.409443	0.484268	0.809231	0.843605
hupA	PP_5313	Q88C70		cellular component organization;cellular component organization at cellular level;cellular component organization or biogenesis;cellular component organization or biogenesis at cellular level;cellular macromolecule metabolic process;cellular metabolic process;cellular nitrogen compound metabolic process;cellular process;chromosome condensation;chromosome organization;DNA conformation change;DNA m…		0.0518018	-0.400658	-2.45074	0.0768816	-0.00409031	-1.6661	0.295791	NaN	NaN	-1.97887	-2.2831	-1.1131	-0.646718	-2.30597	0.301361	0.611118	0.60882	0.64974	NaN	1	0	NaN	0.339404	0.552515	-0.654025	-0.716263
PP_1224	PP_1224	P0A130	Uncharacterized protein PP_1224			1.02174	0.843923	-0.261828	0.0811245	0.234429	-1.41217	0.67098	-2.31005	-1.83522	-0.511642	-1.40564	-0.367409	-1.51317	-1.23024	0.447005	0.506208	-0.641022	-0.875233	1.44458	0.064153	-2.08692	-2.70544	1.83089	0.0367632	-1.66373	-2.99275	BES_tend_VK
hldE	PP_4934	Q88D93	Bifunctional protein HldE;D-beta-D-heptose 1-phosphate adenylyltransferase;D-beta-D-heptose 7-phosphate kinase		2.7.1.167;2.7.7.70	-0.438227	-0.756773	-2.63974	0.407779	0.580262	-0.468834	-0.589119	-0.0662969	-1.18636	0.140099	-0.420933	-0.82935	-0.250901	0.453694	0.918834	0.238176	1.26077	1.6278	0.494015	0.47323	0.907393	1.00704	0.739717	0.287561	1.01637	1.34407
hemC	PP_0186	Q88RE5	Porphobilinogen deaminase	biosynthetic process;cellular aromatic compound metabolic process;cellular biosynthetic process;cellular macromolecule metabolic process;cellular metabolic process;cellular nitrogen compound biosynthetic process;cellular nitrogen compound metabolic process;cellular process;cellular protein metabolic process;cofactor biosynthetic process;cofactor metabolic process;heterocycle biosynthetic process;…	2.5.1.61	-0.176475	0.151165	-5.84658	NaN	-5.43614	NaN	-1.58618	-1.16538	-3.23886	-6.01558	NaN	-1.94565	-2.29488	-3.47708	NaN	1	0	NaN	0.250215	0.676627	-1.51597	-0.606153	0.111333	0.794465	-0.615239	-0.292787
PP_0858	PP_0858	Q88PJ2		biosynthetic process;metabolic process		-0.421356	-0.451355	-1.79403	-2.343	-3.20481	-1.08595	-0.0775321	-0.581565	-2.23909	-0.526182	-2.9963	-1.96466	-0.000352172	-0.474347	0.376798	0.540671	-0.788908	-0.790352	0.114018	0.849858	-0.226697	-0.275926	0.20558	0.669704	-0.470002	-0.471146
nusB	PP_0518	Q88QH5	N utilization substance protein B homolog	biological regulation;biosynthetic process;cellular biosynthetic process;cellular macromolecule metabolic process;cellular metabolic process;cellular nitrogen compound metabolic process;cellular process;macromolecule metabolic process;metabolic process;nitrogen compound metabolic process;nucleic acid metabolic process;nucleobase-containing compound metabolic process;primary metabolic process;regu…		0.624209	1.07625	1.26911	-2.49012	-1.88607	-1.40621	-0.513005	0.810506	0.794698	0.000566841	0.285709	0.353061	0.701129	0.402082	2.36385	0.0155254	-2.56371	-4.14104	0.621965	0.456822	-0.454599	-1.06051	1.45542	0.146175	-0.554361	-1.8905	BES_t0_VK
queC	PP_1226	Q88NI3	7-cyano-7-deazaguanine synthase	7-methylguanosine biosynthetic process;7-methylguanosine metabolic process;biosynthetic process;cellular biosynthetic process;cellular macromolecule metabolic process;cellular metabolic process;cellular nitrogen compound biosynthetic process;cellular nitrogen compound metabolic process;cellular process;guanosine biosynthetic process;guanosine metabolic process;heterocycle biosynthetic process;het…	6.3.4.20	-0.302673	0.0708673	0.503087	1.36302	1.49986	0.196657	0.159599	0.593577	-0.710943	0.890843	0.93032	1.30733	0.72067	0.040105	0.720712	0.345412	0.714356	1.24983	0.111401	0.861623	0.167399	0.259841	0.870037	0.26689	0.65918	1.40264
aguA	PP_0266	Q88R68	Agmatine deiminase	amine biosynthetic process;amine metabolic process;biosynthetic process;cellular amine metabolic process;cellular biogenic amine biosynthetic process;cellular biogenic amine metabolic process;cellular biosynthetic process;cellular metabolic process;cellular nitrogen compound biosynthetic process;cellular nitrogen compound metabolic process;cellular process;metabolic process;nitrogen compound meta…	3.5.3.12	-1.60763	-1.73485	-1.06789	-1.46239	-0.259349	-0.0603927	0.360088	-1.97581	-1.45887	-0.132988	-1.3306	-1.36372	0.245099	0.170301	1.13474	0.179708	1.11462	1.87921	0.182753	0.782468	0.280906	0.4097	0.775422	0.283872	0.900398	1.36776
ihfA	PP_2471	P0A126	Integration host factor subunit alpha	biological regulation;biosynthetic process;cellular biosynthetic process;cellular macromolecule biosynthetic process;cellular macromolecule metabolic process;cellular metabolic process;cellular nitrogen compound metabolic process;cellular process;DNA metabolic process;DNA recombination;macromolecule biosynthetic process;macromolecule metabolic process;metabolic process;nitrogen compound metabolic…		0.897766	0.786621	0.924884	-3.32614	1.17605	0.995666	0.829403	-3.12388	-0.132003	1.62447	0.036057	0.45261	1.01983	0.639791	0.308141	0.595834	-0.95101	-0.687631	0.436898	0.492591	-1.41356	-0.950772	0.634941	0.424189	-0.332686	-0.965651
PP_4286	PP_4286	Q88F13		carbohydrate metabolic process;metabolic process;primary metabolic process		-1.71661	-1.37463	-1.16919	-0.481793	-0.572658	-1.16872	-0.868399	-2.56943	-1.83362	-1.38314	-2.17186	-1.88557	-1.84546	-2.11056	1.44338	0.156891	0.647248	1.9764	0.597496	0.455387	-0.50859	-1.05775	1.78448	0.098453	-0.583221	-2.20592
tolA	PP_1221	Q88NI6		cellular component assembly;cellular component assembly at cellular level;cellular component organization;cellular component organization at cellular level;cellular component organization or biogenesis;cellular component organization or biogenesis at cellular level;cellular macromolecular complex assembly;cellular macromolecular complex subunit organization;cellular process;chromatin organization…		-0.151318	-0.80497	-0.545994	0.0480282	0.153516	-0.562161	-1.50244	-2.63182	-2.92758	0.00923193	-0.37589	-0.0296635	-0.398361	-0.962336	0.0248767	0.969897	0.0349963	0.0606787	0.638957	0.382494	-1.3493	-1.28174	0.0757529	0.886669	0.0591978	0.156494
PP_4862	PP_4862	Q88DG3				-0.303167	0.0451944	-0.371909	0.157368	0.157186	0.0254609	0.615411	0.649401	0.261594	-0.491077	-0.250017	-0.195301	0.562783	0.78119	1.20833	0.253434	0.448817	1.56225	0.414903	0.590854	0.349933	0.762665	0.613919	0.407078	0.434624	1.01396
PP_3234	PP_3234	Q88HW9				-0.565195	-0.146595	-0.425081	NaN	NaN	0.639021	0.43186	-4.2185	-4.35775	1.05331	NaN	NaN	0.954709	0.550494	NaN	1	0	NaN	0.524334	0.430933	-2.12869	-1.12917	NaN	1	0	NaN
mnmE	PP_0005	P0A175	tRNA modification GTPase MnmE	cellular macromolecule metabolic process;cellular metabolic process;cellular nitrogen compound metabolic process;cellular process;macromolecule metabolic process;macromolecule modification;metabolic process;ncRNA metabolic process;ncRNA processing;nitrogen compound metabolic process;nucleic acid metabolic process;nucleobase-containing compound metabolic process;primary metabolic process;RNA metab…	3.6.-.-	-1.60151	-1.21328	-1.00607	-1.22104	-0.791896	-0.737857	-0.615616	-0.940103	-1.69538	-1.25434	-2.0359	-1.29056	-0.541288	-0.296054	1.00424	0.307637	0.432018	1.37767	0.0275506	0.973878	-0.0229859	-0.0604778	0.184763	0.718246	0.232672	0.395841
PP_1078	PP_1078	Q88NX5				-2.46386	-2.05523	-2.63965	-2.02658	-1.68729	-3.18459	-2.19526	0.0463663	-0.841691	-1.9126	-2.74502	-0.690705	-2.43955	-1.86549	0.100845	0.875177	0.112817	0.222469	1.17788	0.127025	1.4836	2.14333	0.343327	0.563258	0.451054	0.688257
PP_4983	PP_4983	Q88D45				0.0412332	0.319021	-0.0647286	0.168324	0.681684	-0.0138839	-0.114947	-3.00146	-1.62057	0.571301	-0.944945	-1.24838	-0.731494	-0.785201	0.132486	0.861928	0.0817857	0.247544	0.622604	0.385833	-1.44875	-1.26367	2.77401	0.0173647	-1.02601	-3.83553	BES_tend_VK
PP_5304	PP_5304	Q88C79				2.52739	2.45772	2.13654	2.43069	2.41992	0.941179	1.36334	NaN	-1.8516	-0.219823	-0.200884	-0.285761	-1.15377	-2.97178	0.589429	0.424467	-0.585103	-1.04887	NaN	1	0	NaN	2.23093	0.01328	-3.52693	-4.06404	BES_tend_VK
PP_1194	PP_1194	Q88NL3				0.309229	0.31604	-0.284507	-1.18976	0.12251	-1.00168	0.592308	0.0224024	-0.295442	0.9051	0.713268	1.25498	0.791831	0.642089	0.386825	0.557867	-0.482743	-0.757111	0.0837166	0.900748	0.0970996	0.190166	1.59898	0.0978182	0.736954	2.21022
PP_0318	PP_0318	Q88R16				0.96554	0.80487	-0.295273	0.714029	1.05583	0.0848634	1.28988	NaN	NaN	0.0235504	-0.434714	-0.12468	0.165509	-1.02247	0.263527	0.673367	0.294438	0.531637	NaN	1	0	NaN	0.930117	0.227302	-0.845802	-1.54437
PP_1230	PP_1230	Q88NH9				0.117819	0.0683992	-0.285802	0.665044	0.633153	-1.18262	-0.508513	0.0902849	0.341647	-0.976738	-1.0325	-0.762108	-0.926185	-0.697528	0.0410163	0.953239	-0.0650385	-0.100622	0.128556	0.845003	-0.148407	-0.283408	2.69644	0.0241091	-0.821385	-3.42879	BES_tend_VK
astD	PP_4478	Q88EI4	N-succinylglutamate 5-semialdehyde dehydrogenase	amine catabolic process;amine metabolic process;arginine catabolic process;arginine catabolic process to glutamate;arginine catabolic process to succinate;arginine metabolic process;carboxylic acid catabolic process;carboxylic acid metabolic process;catabolic process;cellular amine metabolic process;cellular amino acid catabolic process;cellular amino acid metabolic process;cellular catabolic pro…	1.2.1.71	-1.44673	-1.13452	-1.22339	-2.83088	-1.36339	-2.14453	-1.22162	-0.457042	-1.12778	-0.657943	-1.94092	-0.749646	-0.0690625	-0.174985	0.648976	0.389627	-0.621887	-1.13335	1.11605	0.250449	0.520627	1.63015	0.461085	0.467514	0.534561	0.870821
PP_3248	PP_3248	Q88HV5				0.757698	0.204262	0.473243	1.35332	1.46159	0.349199	0.463817	0.979224	1.8635	-0.0418316	0.380331	1.02295	0.363719	0.360662	0.525847	0.48848	0.428582	0.913691	0.32647	0.642479	0.455228	0.676203	0.0813636	0.885681	0.0535136	0.159561
PP_2364	PP_2364	Q88KC6				0.779585	0.228233	-0.314144	-4.44875	-3.64866	-2.92935	-1.0496	0.352643	0.0722587	-3.37175	-4.24404	-3.65878	0.183064	0.0613433	1.81578	0.03	-3.25032	-3.25401	0.417236	0.503239	-1.21351	-0.906687	0.716501	0.266308	-2.14583	-1.40839	BES_t0_VK
PP_0167	PP_0167	Q88RG3				-0.314993	-0.236157	-0.777079	-0.0196989	0.453128	0.329431	-0.197678	0.404528	0.196803	0.355004	-0.335031	-0.0514969	0.263339	0.715949	1.29832	0.198675	0.584038	1.78247	1.8744	0.0643616	0.761521	2.72007	0.969014	0.248906	0.590933	1.47138
PP_0817	PP_0817	Q88PN2		biosynthetic process;metabolic process		-0.118229	-0.702341	-3.0662	-4.42138	-3.3808	-1.58415	0.149439	0.528615	-2.18476	-2.41433	-3.07115	0.406068	-1.42991	-0.814299	0.297101	0.603614	-1.01363	-0.671049	0.0155418	0.982023	-0.0612364	-0.0435575	0.0201817	0.967284	0.0682696	0.0550265
PP_4789	PP_4789	Q88DN5				-1.08109	-0.630568	-1.06313	-3.802	-2.59532	-1.86371	-0.60838	-1.06321	-2.07312	-2.22703	-2.28993	-0.314747	-1.08774	-1.37903	0.775967	0.287101	-1.29242	-1.4346	1.02939	0.215255	-0.862859	-1.74812	0.282399	0.617515	-0.34293	-0.573211
rbfA	PP_4711	Q88DV8	Ribosome-binding factor A	cellular macromolecule metabolic process;cellular metabolic process;cellular nitrogen compound metabolic process;cellular process;macromolecule metabolic process;metabolic process;ncRNA metabolic process;ncRNA processing;nitrogen compound metabolic process;nucleic acid metabolic process;nucleobase-containing compound metabolic process;primary metabolic process;RNA metabolic process;RNA processing…		-2.54842	-1.38335	-0.535663	-1.12009	-0.266147	-1.22143	-1.92882	0.853402	0.346423	-3.06506	-1.80411	-1.42883	-1.03655	-0.327063	0.222477	0.701507	0.35502	0.484299	0.252774	0.682781	0.8674	0.593414	0.21899	0.666335	0.340004	0.475773
PP_1842	PP_1842	Q88LT5		amine metabolic process;carboxylic acid metabolic process;cellular amine metabolic process;cellular amino acid metabolic process;cellular ketone metabolic process;cellular metabolic process;cellular nitrogen compound metabolic process;cellular process;glutamine family amino acid metabolic process;glutamine metabolic process;metabolic process;nitrogen compound metabolic process;organic acid metabo…		-1.04452	-0.394577	NaN	0.0959608	0.335683	-0.93649	0.0199258	-0.681701	-1.8636	0.139723	-0.895132	0.134887	0.588313	0.00483623	NaN	1	0	NaN	NaN	1	0	NaN	NaN	1	0	NaN
PP_1518	PP_1518	Q88MQ2				3.42781	2.93217	3.07546	-1.5518	-1.0525	NaN	NaN	NaN	NaN	-3.95151	-2.32258	NaN	-1.38161	-2.30143	NaN	1	0	NaN	NaN	1	0	NaN	3.93779	0	-5.14702	-11.6088	BES_tend_VK
PP_4646	PP_4646	Q88E22				-1.53998	-1.35633	-1.80559	-0.959801	-0.560252	-1.29264	-1.40302	-0.702682	-1.01962	-0.560035	-1.16603	-0.790272	-0.669814	-0.906775	1.02367	0.277042	0.513373	1.46898	1.89237	0.0581576	0.806521	2.79763	2.03577	0.0668792	0.684077	2.56981
[truncated: 974 more rows]
